# Supplementary material for: Discovery of a novel integron-borne aminoglycoside resistance gene present in clinical pathogens by screening environmental bacterial communities
Source: Microbiome. 2020 Mar 20;8:41. doi: 10.1186/s40168-020-00814-z (PMC7085159; doi:10.1186/s40168-020-00814-z)
Supplement: Supplementary file 2 — Additional file 2. List of metagenomes searched for the presence of gar. [file 40168_2020_814_MOESM2_ESM.xlsx]

## Sheet: metasearch_metadata
metagenomeId	sampleId	projectId	assigned environment	biome	feature	material	envpackage	location	country	continent	latitude	longitude	collectionDate
DRR066655	DRS034400	DRP003295	Water	not applicable	thermophilic anaerobic methanogenic reactor	water			Japan:Tokyo
DRR066657	DRS034402	DRP003295	Water	not applicable	thermophilic anaerobic methanogenic reactor	water			Japan:Tokyo
ERR1163073	ERS1003593	ERP013434	Water	water	marine	hydrothermal vent	water		Pacific Ocean		45.9332	-129.999	2014-08-14
ERR1163074	ERS1003593	ERP013434	Water	water	marine	hydrothermal vent	water		Pacific Ocean		45.9332	-129.999	2014-08-14
ERR1163076	ERS1003593	ERP013434	Water	water	marine	hydrothermal vent	water		Pacific Ocean		45.9332	-129.999	2014-08-14
ERR1163084	ERS1003595	ERP013434	Water	water	marine	hydrothermal vent	water		Pacific Ocean		45.9228	-129.988	2014-08-12
ERR1163085	ERS1003595	ERP013434	Water	water	marine	hydrothermal vent	water		Pacific Ocean		45.9228	-129.988	2014-08-12
ERR1163086	ERS1003595	ERP013434	Water	water	marine	hydrothermal vent	water		Pacific Ocean		45.9228	-129.988	2014-08-12
ERR1163109	ERS1003597	ERP013434	Water	water	marine	hydrothermal vent	water		Pacific Ocean		45.9332	-130.014	2014-08-15
ERR1163116	ERS1003597	ERP013434	Water	water	marine	hydrothermal vent	water		Pacific Ocean		45.9332	-130.014	2014-08-15
ERR1163129	ERS1003599	ERP013434	Water	water	marine	hydrothermal vent	water		Pacific Ocean		45.9332	-129.982	2014-08-16
ERR1163133	ERS1003599	ERP013434	Water	water	marine	hydrothermal vent	water		Pacific Ocean		45.9332	-129.982	2014-08-16
ERR1424899	ERS1176147	ERP015773	Water	seawater metagenome							73.706	-155.864
ERR1424904	ERS1176152	ERP015773	Water	seawater metagenome							73.2562	-155.864
ERR1424908	ERS1176156	ERP015773	Water	seawater metagenome							73.2562	-155.864
ERR1662200	ERS1370017	ERP017354	Water	seawater	hydrothermal vent	water	water		Atlantic Ocean		18.3767	-81.7981	2012-01-19
ERR1662211	ERS1370018	ERP017354	Water	seawater	hydrothermal vent	water	water		Atlantic Ocean		18.5472	-81.7181	2012-01-20
ERR1662214	ERS1370018	ERP017354	Water	seawater	hydrothermal vent	water	water		Atlantic Ocean		18.5472	-81.7181	2012-01-20
ERR1662215	ERS1370018	ERP017354	Water	seawater	hydrothermal vent	water	water		Atlantic Ocean		18.5472	-81.7181	2012-01-20
ERR1662226	ERS1370018	ERP017354	Water	seawater	hydrothermal vent	water	water		Atlantic Ocean		18.5472	-81.7181	2012-01-20
ERR1662228	ERS1370018	ERP017354	Water	seawater	hydrothermal vent	water	water		Atlantic Ocean		18.5472	-81.7181	2012-01-20
ERR1662236	ERS1370019	ERP017354	Water	seawater	hydrothermal vent	water	water		Atlantic Ocean		18.5471	-81.7182	2012-01-21
ERR1662237	ERS1370019	ERP017354	Water	seawater	hydrothermal vent	water	water		Atlantic Ocean		18.5471	-81.7182	2012-01-21
ERR1662243	ERS1370019	ERP017354	Water	seawater	hydrothermal vent	water	water		Atlantic Ocean		18.5471	-81.7182	2012-01-21
ERR1662244	ERS1370019	ERP017354	Water	seawater	hydrothermal vent	water	water		Atlantic Ocean		18.5471	-81.7182	2012-01-21
ERR1662250	ERS1370022	ERP017354	Water	seawater	hydrothermal vent	water	water		Atlantic Ocean		18.375	-81.7976	2013-06-21
ERR1662256	ERS1370023	ERP017354	Water	seawater	hydrothermal vent	water	water		Atlantic Ocean		18.3747	-81.7973	2013-06-23
ERR1662257	ERS1370023	ERP017354	Water	seawater	hydrothermal vent	water	water		Atlantic Ocean		18.3747	-81.7973	2013-06-23
ERR1662260	ERS1370023	ERP017354	Water	seawater	hydrothermal vent	water	water		Atlantic Ocean		18.3747	-81.7973	2013-06-23
ERR1662262	ERS1370023	ERP017354	Water	seawater	hydrothermal vent	water	water		Atlantic Ocean		18.3747	-81.7973	2013-06-23
ERR1662271	ERS1370024	ERP017354	Water	seawater	hydrothermal vent	water	water		Atlantic Ocean		18.3747	-81.7973	2013-06-23
ERR1662273	ERS1370024	ERP017354	Water	seawater	hydrothermal vent	water	water		Atlantic Ocean		18.3747	-81.7973	2013-06-23
ERR1662278	ERS1370024	ERP017354	Water	seawater	hydrothermal vent	water	water		Atlantic Ocean		18.3747	-81.7973	2013-06-23
ERR1662279	ERS1370024	ERP017354	Water	seawater	hydrothermal vent	water	water		Atlantic Ocean		18.3747	-81.7973	2013-06-23
ERR1662281	ERS1370024	ERP017354	Water	seawater	hydrothermal vent	water	water		Atlantic Ocean		18.3747	-81.7973	2013-06-23
ERR1662285	ERS1370024	ERP017354	Water	seawater	hydrothermal vent	water	water		Atlantic Ocean		18.3747	-81.7973	2013-06-23
ERR1662286	ERS1370024	ERP017354	Water	seawater	hydrothermal vent	water	water		Atlantic Ocean		18.3747	-81.7973	2013-06-23
ERR1662297	ERS1370025	ERP017354	Water	seawater	hydrothermal vent	water	water		Atlantic Ocean		18.3747	-81.7973	2013-06-27
ERR1662298	ERS1370025	ERP017354	Water	seawater	hydrothermal vent	water	water		Atlantic Ocean		18.3747	-81.7973	2013-06-27
ERR1662300	ERS1370025	ERP017354	Water	seawater	hydrothermal vent	water	water		Atlantic Ocean		18.3747	-81.7973	2013-06-27
ERR1662301	ERS1370025	ERP017354	Water	seawater	hydrothermal vent	water	water		Atlantic Ocean		18.3747	-81.7973	2013-06-27
ERR1662308	ERS1370025	ERP017354	Water	seawater	hydrothermal vent	water	water		Atlantic Ocean		18.3747	-81.7973	2013-06-27
ERR1662311	ERS1370025	ERP017354	Water	seawater	hydrothermal vent	water	water		Atlantic Ocean		18.3747	-81.7973	2013-06-27
ERR1662312	ERS1370025	ERP017354	Water	seawater	hydrothermal vent	water	water		Atlantic Ocean		18.3747	-81.7973	2013-06-27
ERR1662314	ERS1370025	ERP017354	Water	seawater	hydrothermal vent	water	water		Atlantic Ocean		18.3747	-81.7973	2013-06-27
ERR1662315	ERS1370025	ERP017354	Water	seawater	hydrothermal vent	water	water		Atlantic Ocean		18.3747	-81.7973	2013-06-27
ERR1662323	ERS1370025	ERP017354	Water	seawater	hydrothermal vent	water	water		Atlantic Ocean		18.3747	-81.7973	2013-06-27
ERR1662324	ERS1370025	ERP017354	Water	seawater	hydrothermal vent	water	water		Atlantic Ocean		18.3747	-81.7973	2013-06-27
ERR1662326	ERS1370025	ERP017354	Water	seawater	hydrothermal vent	water	water		Atlantic Ocean		18.3747	-81.7973	2013-06-27
ERR1662333	ERS1370026	ERP017354	Water	seawater	hydrothermal vent	water	water		Atlantic Ocean		18.3747	-81.7973	2013-06-27
ERR1662352	ERS1370027	ERP017354	Water	seawater	hydrothermal vent	water	water		Atlantic Ocean		18.375	-81.7976	2013-06-27
ERR1662354	ERS1370027	ERP017354	Water	seawater	hydrothermal vent	water	water		Atlantic Ocean		18.375	-81.7976	2013-06-27
ERR1662357	ERS1370027	ERP017354	Water	seawater	hydrothermal vent	water	water		Atlantic Ocean		18.375	-81.7976	2013-06-27
ERR1662359	ERS1370027	ERP017354	Water	seawater	hydrothermal vent	water	water		Atlantic Ocean		18.375	-81.7976	2013-06-27
ERR1662361	ERS1370027	ERP017354	Water	seawater	hydrothermal vent	water	water		Atlantic Ocean		18.375	-81.7976	2013-06-27
ERR1662366	ERS1370027	ERP017354	Water	seawater	hydrothermal vent	water	water		Atlantic Ocean		18.375	-81.7976	2013-06-27
ERR1662367	ERS1370027	ERP017354	Water	seawater	hydrothermal vent	water	water		Atlantic Ocean		18.375	-81.7976	2013-06-27
ERR1662368	ERS1370027	ERP017354	Water	seawater	hydrothermal vent	water	water		Atlantic Ocean		18.375	-81.7976	2013-06-27
ERR1662376	ERS1370027	ERP017354	Water	seawater	hydrothermal vent	water	water		Atlantic Ocean		18.375	-81.7976	2013-06-27
ERR1662377	ERS1370027	ERP017354	Water	seawater	hydrothermal vent	water	water		Atlantic Ocean		18.375	-81.7976	2013-06-27
ERR1662379	ERS1370027	ERP017354	Water	seawater	hydrothermal vent	water	water		Atlantic Ocean		18.375	-81.7976	2013-06-27
ERR1662380	ERS1370027	ERP017354	Water	seawater	hydrothermal vent	water	water		Atlantic Ocean		18.375	-81.7976	2013-06-27
ERR1662392	ERS1370027	ERP017354	Water	seawater	hydrothermal vent	water	water		Atlantic Ocean		18.375	-81.7976	2013-06-27
ERR1662393	ERS1370014	ERP017354	Water	seawater	hydrothermal vent	water	water		Atlantic Ocean		18.3752	-81.7971	2012-01-17
ERR1662395	ERS1370014	ERP017354	Water	seawater	hydrothermal vent	water	water		Atlantic Ocean		18.3752	-81.7971	2012-01-17
ERR1662396	ERS1370014	ERP017354	Water	seawater	hydrothermal vent	water	water		Atlantic Ocean		18.3752	-81.7971	2012-01-17
ERR1662397	ERS1370014	ERP017354	Water	seawater	hydrothermal vent	water	water		Atlantic Ocean		18.3752	-81.7971	2012-01-17
ERR1662416	ERS1370015	ERP017354	Water	seawater	hydrothermal vent	water	water		Atlantic Ocean		18.3747	-81.7973	2012-01-17
ERR1662418	ERS1370015	ERP017354	Water	seawater	hydrothermal vent	water	water		Atlantic Ocean		18.3747	-81.7973	2012-01-17
ERR1662420	ERS1370015	ERP017354	Water	seawater	hydrothermal vent	water	water		Atlantic Ocean		18.3747	-81.7973	2012-01-17
ERR1662424	ERS1370015	ERP017354	Water	seawater	hydrothermal vent	water	water		Atlantic Ocean		18.3747	-81.7973	2012-01-17
ERR1662425	ERS1370015	ERP017354	Water	seawater	hydrothermal vent	water	water		Atlantic Ocean		18.3747	-81.7973	2012-01-17
ERR1662426	ERS1370015	ERP017354	Water	seawater	hydrothermal vent	water	water		Atlantic Ocean		18.3747	-81.7973	2012-01-17
ERR1662427	ERS1370015	ERP017354	Water	seawater	hydrothermal vent	water	water		Atlantic Ocean		18.3747	-81.7973	2012-01-17
ERR1662430	ERS1370015	ERP017354	Water	seawater	hydrothermal vent	water	water		Atlantic Ocean		18.3747	-81.7973	2012-01-17
ERR1662434	ERS1370015	ERP017354	Water	seawater	hydrothermal vent	water	water		Atlantic Ocean		18.3747	-81.7973	2012-01-17
ERR1662438	ERS1370015	ERP017354	Water	seawater	hydrothermal vent	water	water		Atlantic Ocean		18.3747	-81.7973	2012-01-17
ERR1662439	ERS1370015	ERP017354	Water	seawater	hydrothermal vent	water	water		Atlantic Ocean		18.3747	-81.7973	2012-01-17
ERR1662454	ERS1370016	ERP017354	Water	seawater	hydrothermal vent	water	water		Atlantic Ocean		18.3769	-81.7979	2012-01-19
ERR1662463	ERS1370016	ERP017354	Water	seawater	hydrothermal vent	water	water		Atlantic Ocean		18.3769	-81.7979	2012-01-19
ERR1662464	ERS1370016	ERP017354	Water	seawater	hydrothermal vent	water	water		Atlantic Ocean		18.3769	-81.7979	2012-01-19
ERR1662472	ERS1370020	ERP017354	Water	seawater	hydrothermal vent	water	water		Atlantic Ocean		18.5466	-81.7182	2012-01-21
ERR1662477	ERS1370020	ERP017354	Water	seawater	hydrothermal vent	water	water		Atlantic Ocean		18.5466	-81.7182	2012-01-21
ERR1662480	ERS1370020	ERP017354	Water	seawater	hydrothermal vent	water	water		Atlantic Ocean		18.5466	-81.7182	2012-01-21
ERR1662482	ERS1370020	ERP017354	Water	seawater	hydrothermal vent	water	water		Atlantic Ocean		18.5466	-81.7182	2012-01-21
ERR1662483	ERS1370020	ERP017354	Water	seawater	hydrothermal vent	water	water		Atlantic Ocean		18.5466	-81.7182	2012-01-21
ERR1662487	ERS1370020	ERP017354	Water	seawater	hydrothermal vent	water	water		Atlantic Ocean		18.5466	-81.7182	2012-01-21
ERR1662495	ERS1370020	ERP017354	Water	seawater	hydrothermal vent	water	water		Atlantic Ocean		18.5466	-81.7182	2012-01-21
ERR1662496	ERS1370020	ERP017354	Water	seawater	hydrothermal vent	water	water		Atlantic Ocean		18.5466	-81.7182	2012-01-21
ERR1662505	ERS1370021	ERP017354	Water	seawater	hydrothermal vent	water	water		Atlantic Ocean		18.5466	-81.7177	2012-01-21
ERR1662514	ERS1370021	ERP017354	Water	seawater	hydrothermal vent	water	water		Atlantic Ocean		18.5466	-81.7177	2012-01-21
ERR1662516	ERS1370021	ERP017354	Water	seawater	hydrothermal vent	water	water		Atlantic Ocean		18.5466	-81.7177	2012-01-21
ERR1662517	ERS1370021	ERP017354	Water	seawater	hydrothermal vent	water	water		Atlantic Ocean		18.5466	-81.7177	2012-01-21
ERR1662526	ERS1370021	ERP017354	Water	seawater	hydrothermal vent	water	water		Atlantic Ocean		18.5466	-81.7177	2012-01-21
ERR1662530	ERS1370021	ERP017354	Water	seawater	hydrothermal vent	water	water		Atlantic Ocean		18.5466	-81.7177	2012-01-21
ERR1662531	ERS1370021	ERP017354	Water	seawater	hydrothermal vent	water	water		Atlantic Ocean		18.5466	-81.7177	2012-01-21
ERR1662532	ERS1370021	ERP017354	Water	seawater	hydrothermal vent	water	water		Atlantic Ocean		18.5466	-81.7177	2012-01-21
ERR1664713	ERS1372609	ERP017354	Water	seawater	hydrothermal vent	water	water		Atlantic Ocean		18.5466	-81.7177	2012-01-21
ERR1664717	ERS1372610	ERP017354	Water	seawater	hydrothermal vent	water	water		Atlantic Ocean		18.3747	-81.7973	2013-06-23
ERR1664718	ERS1372610	ERP017354	Water	seawater	hydrothermal vent	water	water		Atlantic Ocean		18.3747	-81.7973	2013-06-23
ERR1664721	ERS1372611	ERP017354	Water	seawater	hydrothermal vent	water	water		Atlantic Ocean		18.3747	-81.7973	2013-06-27
ERR1664722	ERS1372611	ERP017354	Water	seawater	hydrothermal vent	water	water		Atlantic Ocean		18.3747	-81.7973	2013-06-27
ERR1664723	ERS1372611	ERP017354	Water	seawater	hydrothermal vent	water	water		Atlantic Ocean		18.3747	-81.7973	2013-06-27
ERR1664724	ERS1372611	ERP017354	Water	seawater	hydrothermal vent	water	water		Atlantic Ocean		18.3747	-81.7973	2013-06-27
ERR1664729	ERS1372612	ERP017354	Water	seawater	hydrothermal vent	water	water		Atlantic Ocean		18.375	-81.7976	2013-06-27
ERR1698980	ERS1418469	ERP018210	Water	Coastal Bay	Marine	Water	water		USA		29.2806	-94.8517	2016-06-21
ERR1698985	ERS1418476	ERP018210	Water	Coastal Bay	Marine	Oyster Gut Contents	miscellaneous natural or artificial environment		USA		28.0862	-97.2005	2016-07-07
ERR1698993	ERS1418487	ERP018210	Water	Channel	Marine	Oyster Gut Contents	miscellaneous natural or artificial environment		USA		27.6253	-97.2087	2016-07-20
ERR1701760	ERS488919	ERP001736	Water	marine biome (ENVO:00000447)	deep chlorophyll maximum layer (ENVO:xxxxxxxx)	"saline water (ENVO:00002010)
ERR1801661	ERS1507288	ERP021056	Water	metagenome							28.6929	34.7299
ERR1801662	ERS1507288	ERP021056	Water	metagenome							28.6929	34.7299
ERR1801668	ERS1507288	ERP021056	Water	metagenome							28.6929	34.7299
ERR1801672	ERS1507288	ERP021056	Water	metagenome							28.6929	34.7299
ERR1801673	ERS1507288	ERP021056	Water	metagenome							28.6929	34.7299
ERR1855245	ERS1568983	ERP015773	Water	marine biome	marine water body	sea ice			Arctic Ocean		82.5038	-149.791
ERR1855257	ERS1569006	ERP015773	Water	marine biome	marine water body	seawater			Arctic Ocean		72.7978	-159.624	2015-10-05
ERR1855258	ERS1569005	ERP015773	Water	marine biome	marine water body	seawater			Arctic Ocean		72.7978	-159.624	2015-10-05
ERR1855259	ERS1569004	ERP015773	Water	marine biome	marine water body	seawater			Arctic Ocean		72.7978	-159.624	2015-10-05
ERR1855262	ERS1568999	ERP015773	Water	marine biome	marine water body	seawater			Arctic Ocean		72.9989	-158.845	2015-10-04
ERR1855268	ERS1568964	ERP015773	Water	marine biome	marine water body	sea ice			Arctic Ocean		88.4072	-176.761	2015-09-04
ERR1855271	ERS1568980	ERP015773	Water	marine biome	marine water body	sea ice			Arctic Ocean		85.1603	-149.972	2015-09-16
ERR1855273	ERS1568979	ERP015773	Water	marine biome	marine water body	sea ice			Arctic Ocean		85.723	-150.609	2015-09-14
ERR1855276	ERS1568976	ERP015773	Water	marine biome	marine water body	sea ice			Arctic Ocean		85.723	-150.609	2015-09-14
ERR1855280	ERS1568973	ERP015773	Water	marine biome	marine water body	sea ice			Arctic Ocean		87.772	-148.894	2015-09-11
ERR2098365	ERS1871371	ERP090011	Water	Westerlies Biome	[SRF] surface water layer (ENVO:00010504) within the epipelagic zone (ENVO:00000209) at the top of the photic zone (ENVO:00000209)	water (ENVO:00002006)
ERR2098368	ERS1871374	ERP090011	Water	Westerlies Biome	[SRF] surface water layer (ENVO:00010504) within the epipelagic zone (ENVO:00000209) at the top of the photic zone (ENVO:00000209)	water (ENVO:00002006)
ERR2098372	ERS1871378	ERP090011	Water	Westerlies Biome	[SRF] surface water layer (ENVO:00010504) within the epipelagic zone (ENVO:00000209) at the top of the photic zone (ENVO:00000209)	water (ENVO:00002006)
ERR2098373	ERS1871379	ERP090011	Water	Westerlies Biome	[SRF] surface water layer (ENVO:00010504) within the epipelagic zone (ENVO:00000209) at the top of the photic zone (ENVO:00000209)	water (ENVO:00002006)
ERR2098375	ERS1871389	ERP090011	Water	Westerlies Biome	[SRF] surface water layer (ENVO:00010504) within the epipelagic zone (ENVO:00000209) at the top of the photic zone (ENVO:00000209)	water (ENVO:00002006)
ERR2098376	ERS1871390	ERP090011	Water	Westerlies Biome	[SRF] surface water layer (ENVO:00010504) within the epipelagic zone (ENVO:00000209) at the top of the photic zone (ENVO:00000209)	water (ENVO:00002006)
ERR2098377	ERS1871391	ERP090011	Water	Westerlies Biome	[SRF] surface water layer (ENVO:00010504) within the epipelagic zone (ENVO:00000209) at the top of the photic zone (ENVO:00000209)	water (ENVO:00002006)
ERR2098378	ERS1871392	ERP090011	Water	Westerlies Biome	[SRF] surface water layer (ENVO:00010504) within the epipelagic zone (ENVO:00000209) at the top of the photic zone (ENVO:00000209)	water (ENVO:00002006)
ERR2098379	ERS1871393	ERP090011	Water	Westerlies Biome	[SRF] surface water layer (ENVO:00010504) within the epipelagic zone (ENVO:00000209) at the top of the photic zone (ENVO:00000209)	water (ENVO:00002006)
ERR2098380	ERS1871394	ERP090011	Water	Westerlies Biome	[SRF] surface water layer (ENVO:00010504) within the epipelagic zone (ENVO:00000209) at the top of the photic zone (ENVO:00000209)	water (ENVO:00002006)
ERR2098392	ERS1871408	ERP090011	Water	Westerlies Biome	[SRF] surface water layer (ENVO:00010504) within the epipelagic zone (ENVO:00000209) at the top of the photic zone (ENVO:00000209)	water (ENVO:00002006)
ERR2098395	ERS1871411	ERP090011	Water	Westerlies Biome	[SRF] surface water layer (ENVO:00010504) within the epipelagic zone (ENVO:00000209) at the top of the photic zone (ENVO:00000209)	water (ENVO:00002006)
ERR2098401	ERS1871419	ERP090011	Water	Westerlies Biome	[SRF] surface water layer (ENVO:00010504) within the epipelagic zone (ENVO:00000209) at the top of the photic zone (ENVO:00000209)	water (ENVO:00002006)
ERR2098404	ERS1871426	ERP090011	Water	Westerlies Biome	[SRF] surface water layer (ENVO:00010504) within the epipelagic zone (ENVO:00000209) at the top of the photic zone (ENVO:00000209)	water (ENVO:00002006)
ERR2098408	ERS1871443	ERP090011	Water	Westerlies Biome	[SRF] surface water layer (ENVO:00010504) within the epipelagic zone (ENVO:00000209) at the top of the photic zone (ENVO:00000209)	water (ENVO:00002006)
ERR2168913	ERS1972306	ERP015773	Water	marine biome	marine water body	seawater	water				83.7549	-174.817	2015-08-27
ERR2168915	ERS1972308	ERP015773	Water	marine biome	marine water body	seawater	water				83.7143	-174.211	2015-08-27
ERR2168921	ERS1972314	ERP015773	Water	marine biome	marine water body	seawater	water				83.7143	-174.211	2015-08-27
ERR2168925	ERS1972318	ERP015773	Water	marine biome	marine water body	seawater	water				83.7143	-174.211	2015-08-27
ERR2168932	ERS1972325	ERP015773	Water	marine biome	marine water body	seawater	water				83.7549	-174.817	2015-08-27
ERR2168964	ERS1972357	ERP015773	Water	marine biome	marine water body	seawater	water				87.5856	-178.927	2015-09-01
ERR2168970	ERS1972363	ERP015773	Water	marine biome	marine water body	seawater	water				87.5301	-180	2015-09-01
ERR2169009	ERS1972402	ERP015773	Water	marine biome	marine water body	sea ice	water				85.1603	-149.972	2015-09-16
ERR2169010	ERS1972403	ERP015773	Water	marine biome	marine water body	sea ice	water				85.1603	-149.972	2015-09-16
ERR420344	ERS399632	ERP004692	Water	marine	hydrothermal vent	water	water		Pacific Ocean		45.9337	-130.013	2011/2012
ERR420346	ERS399632	ERP004692	Water	marine	hydrothermal vent	water	water		Pacific Ocean		45.9337	-130.013	2011/2012
ERR420347	ERS399632	ERP004692	Water	marine	hydrothermal vent	water	water		Pacific Ocean		45.9337	-130.013	2011/2012
ERR420357	ERS399636	ERP004692	Water	marine	hydrothermal vent	water	water		Pacific Ocean		45.9333	-130.014	2011/2012
ERR420366	ERS399638	ERP004692	Water	marine	hydrothermal vent	water	water		Pacific Ocean		45.9227	-129.988	2011/2012
ERR420367	ERS399638	ERP004692	Water	marine	hydrothermal vent	water	water		Pacific Ocean		45.9227	-129.988	2011/2012
ERR514702	ERS462870	ERP005896	Water	estuary	estuary	water			Australia: NSW
ERR514707	ERS462875	ERP005896	Water	estuary	estuary	water			Australia: NSW
ERR594352	ERS488354	ERP003708	Water	marine biome (ENVO:00000447)	deep chlorophyll maximum layer (ENVO:xxxxxxxx)	"saline water (ENVO:00002010)
ERR594354	ERS490557	ERP003708	Water	marine biome (ENVO:00000447)	surface water layer (ENVO:00002042)	"saline water (ENVO:00002010)
ERR594360	ERS488613	ERP003708	Water	marine biome (ENVO:00000447)	deep chlorophyll maximum layer (ENVO:xxxxxxxx)	"saline water (ENVO:00002010)
ERR594362	ERS490142	ERP003708	Water	marine biome (ENVO:00000447)	surface water layer (ENVO:00002042)	"saline water (ENVO:00002010)
ERR594363	ERS488929	ERP003708	Water	marine biome (ENVO:00000447)	deep chlorophyll maximum layer (ENVO:xxxxxxxx)	"saline water (ENVO:00002010)
ERR594364	ERS490452	ERP003708	Water	marine biome (ENVO:00000447)	surface water layer (ENVO:00002042)	"saline water (ENVO:00002010)
ERR594365	ERS488892	ERP003708	Water	marine biome (ENVO:00000447)	surface water layer (ENVO:00002042)	"saline water (ENVO:00002010)
ERR594368	ERS488673	ERP003708	Water	marine biome (ENVO:00000447)	surface water layer (ENVO:00002042)	"saline water (ENVO:00002010)
ERR594370	ERS488673	ERP003708	Water	marine biome (ENVO:00000447)	surface water layer (ENVO:00002042)	"saline water (ENVO:00002010)
ERR594373	ERS489084	ERP003708	Water	marine biome (ENVO:00000447)	deep chlorophyll maximum layer (ENVO:xxxxxxxx)	"saline water (ENVO:00002010)
ERR594374	ERS488813	ERP003708	Water	marine biome (ENVO:00000447)	surface water layer (ENVO:00002042)	"saline water (ENVO:00002010)
ERR594379	ERS490494	ERP003708	Water	marine biome (ENVO:00000447)	deep chlorophyll maximum layer (ENVO:xxxxxxxx)	"saline water (ENVO:00002010)
ERR594383	ERS492198	ERP003708	Water	marine biome (ENVO:00000447)	deep chlorophyll maximum layer (ENVO:xxxxxxxx)	"saline water (ENVO:00002010)
ERR594389	ERS490180	ERP003708	Water	marine biome (ENVO:00000447)	deep chlorophyll maximum layer (ENVO:xxxxxxxx)	"saline water (ENVO:00002010)
ERR594394	ERS489603	ERP003708	Water	marine biome (ENVO:00000447)	deep chlorophyll maximum layer (ENVO:xxxxxxxx)	"saline water (ENVO:00002010)
ERR594397	ERS488929	ERP003708	Water	marine biome (ENVO:00000447)	deep chlorophyll maximum layer (ENVO:xxxxxxxx)	"saline water (ENVO:00002010)
ERR594401	ERS488558	ERP003708	Water	marine biome (ENVO:00000447)	surface water layer (ENVO:00002042)	"saline water (ENVO:00002010)
ERR594403	ERS489113	ERP003708	Water	marine biome (ENVO:00000447)	surface water layer (ENVO:00002042)	"saline water (ENVO:00002010)
ERR594410	ERS488558	ERP003708	Water	marine biome (ENVO:00000447)	surface water layer (ENVO:00002042)	"saline water (ENVO:00002010)
ERR594412	ERS492160	ERP003708	Water	marine biome (ENVO:00000447)	surface water layer (ENVO:00002042)	"saline water (ENVO:00002010)
ERR598948	ERS492699	ERP001736	Water	marine biome (ENVO:00000447)	deep chlorophyll maximum layer (ENVO:xxxxxxxx)	"saline water (ENVO:00002010)
ERR598953	ERS491913	ERP001736	Water	marine biome (ENVO:00000447)	marine oxygen minimum zone (ENVO:01000065)	"saline water (ENVO:00002010)
ERR598962	ERS492012	ERP001736	Water	marine biome (ENVO:00000447)	deep chlorophyll maximum layer (ENVO:xxxxxxxx)	"saline water (ENVO:00002010)
ERR598964	ERS494431	ERP001736	Water	marine biome (ENVO:00000447)	mesopelagic zone (ENVO:00000213)	"saline water (ENVO:00002010)
ERR598966	ERS488714	ERP001736	Water	marine biome (ENVO:00000447)	surface water layer (ENVO:00002042)	"saline water (ENVO:00002010)
ERR598971	ERS492205	ERP001736	Water	marine biome (ENVO:00000447)	mesopelagic zone (ENVO:00000213)	"saline water (ENVO:00002010)
ERR598974	ERS488747	ERP001736	Water	marine biome (ENVO:00000447)	deep chlorophyll maximum layer (ENVO:xxxxxxxx)	"saline water (ENVO:00002010)
ERR598975	ERS488685	ERP001736	Water	marine biome (ENVO:00000447)	deep chlorophyll maximum layer (ENVO:xxxxxxxx)	"saline water (ENVO:00002010)
ERR598978	ERS491938	ERP001736	Water	marine biome (ENVO:00000447)	surface water layer (ENVO:00002042)	"saline water (ENVO:00002010)
ERR598984	ERS490433	ERP001736	Water	marine biome (ENVO:00000447)	surface water layer (ENVO:00002042)	"saline water (ENVO:00002010)
ERR598986	ERS494559	ERP001736	Water	marine biome (ENVO:00000447)	deep chlorophyll maximum layer (ENVO:xxxxxxxx)	"saline water (ENVO:00002010)
ERR598993	ERS488330	ERP001736	Water	marine biome (ENVO:00000447)	surface water layer (ENVO:00002042)	"saline water (ENVO:00002010)
ERR598996	ERS494488	ERP001736	Water	marine biome (ENVO:00000447)	deep chlorophyll maximum layer (ENVO:xxxxxxxx)	"saline water (ENVO:00002010)
ERR598999	ERS492680	ERP001736	Water	marine biome (ENVO:00000447)	mesopelagic zone (ENVO:00000213)	"saline water (ENVO:00002010)
ERR599003	ERS487899	ERP001736	Water	marine biome (ENVO:00000447)	surface water layer (ENVO:00002042)	"saline water (ENVO:00002010)
ERR599007	ERS492012	ERP001736	Water	marine biome (ENVO:00000447)	deep chlorophyll maximum layer (ENVO:xxxxxxxx)	"saline water (ENVO:00002010)
ERR599008	ERS491110	ERP001736	Water	marine biome (ENVO:00000447)	mesopelagic zone (ENVO:00000213)	"saline water (ENVO:00002010)
ERR599014	ERS492264	ERP001736	Water	marine biome (ENVO:00000447)	deep chlorophyll maximum layer (ENVO:xxxxxxxx)	"saline water (ENVO:00002010)
ERR599020	ERS492294	ERP001736	Water	marine biome (ENVO:00000447)	mesopelagic zone (ENVO:00000213)	"saline water (ENVO:00002010)
ERR599022	ERS490659	ERP001736	water
ERR599028	ERS488747	ERP001736	Water	marine biome (ENVO:00000447)	deep chlorophyll maximum layer (ENVO:xxxxxxxx)	"saline water (ENVO:00002010)
ERR599029	ERS493914	ERP001736	Water	marine biome (ENVO:00000447)	surface water layer (ENVO:00002042)	"saline water (ENVO:00002010)
ERR599038	ERS493044	ERP001736	Water	marine biome (ENVO:00000447)	surface water layer (ENVO:00002042)	"saline water (ENVO:00002010)
ERR599044	ERS490373	ERP001736	Water	marine biome (ENVO:00000447)	mesopelagic zone (ENVO:00000213)	"saline water (ENVO:00002010)
ERR599047	ERS494274	ERP001736	Water	marine biome (ENVO:00000447)	mesopelagic zone (ENVO:00000213)	"saline water (ENVO:00002010)
ERR599049	ERS488621	ERP001736	Water	marine biome (ENVO:00000447)	surface water layer (ENVO:00002042)	"saline water (ENVO:00002010)
ERR599052	ERS493390	ERP001736	Water	marine biome (ENVO:00000447)	surface water layer (ENVO:00002042)	"saline water (ENVO:00002010)
ERR599057	ERS489712	ERP001736	Water	marine biome (ENVO:00000447)	surface water layer (ENVO:00002042)	"saline water (ENVO:00002010)
ERR599058	ERS489733	ERP001736	Water	marine biome (ENVO:00000447)	surface water layer (ENVO:00002042)	"saline water (ENVO:00002010)
ERR599060	ERS493822	ERP001736	Water	marine biome (ENVO:00000447)	mesopelagic zone (ENVO:00000213)	"saline water (ENVO:00002010)
ERR599065	ERS492177	ERP001736	Water	marine biome (ENVO:00000447)	deep chlorophyll maximum layer (ENVO:xxxxxxxx)	"saline water (ENVO:00002010)
ERR599070	ERS493670	ERP001736	Water	marine biome (ENVO:00000447)	deep chlorophyll maximum layer (ENVO:xxxxxxxx)	"saline water (ENVO:00002010)
ERR599076	ERS493705	ERP001736	Water	marine biome (ENVO:00000447)	mesopelagic zone (ENVO:00000213)	"saline water (ENVO:00002010)
ERR599077	ERS492321	ERP001736	Water	marine biome (ENVO:00000447)	surface water layer (ENVO:00002042)	"saline water (ENVO:00002010)
ERR599078	ERS494579	ERP001736	Water	marine biome (ENVO:00000447)	surface water layer (ENVO:00002042)	"saline water (ENVO:00002010)
ERR599084	ERS492863	ERP001736	Water	marine biome (ENVO:00000447)	marine epipelagic mixed layer (ENVO:xxxxxxxxx)	"saline water (ENVO:00002010)
ERR599100	ERS493981	ERP001736	Water	marine biome (ENVO:00000447)	deep chlorophyll maximum layer (ENVO:xxxxxxxx)	"saline water (ENVO:00002010)
ERR599104	ERS491095	ERP001736	Water	marine biome (ENVO:00000447)	deep chlorophyll maximum layer (ENVO:xxxxxxxx)	"saline water (ENVO:00002010)
ERR599110	ERS490085	ERP001736	Water	marine biome (ENVO:00000447)	deep chlorophyll maximum layer (ENVO:xxxxxxxx)	"saline water (ENVO:00002010)
ERR599118	ERS492145	ERP001736	Water	marine biome (ENVO:00000447)	surface water layer (ENVO:00002042)	"saline water (ENVO:00002010)
ERR599119	ERS492888	ERP001736	Water	marine biome (ENVO:00000447)	surface water layer (ENVO:00002042)	"saline water (ENVO:00002010)
ERR599122	ERS490928	ERP001736	Water	marine biome (ENVO:00000447)	deep chlorophyll maximum layer (ENVO:xxxxxxxx)	"saline water (ENVO:00002010)
ERR599123	ERS494332	ERP001736	Water	marine biome (ENVO:00000447)	surface water layer (ENVO:00002042)	"saline water (ENVO:00002010)
ERR599130	ERS489134	ERP001736	Water	marine biome (ENVO:00000447)	deep chlorophyll maximum layer (ENVO:xxxxxxxx)	"saline water (ENVO:00002010)
ERR599132	ERS491980	ERP001736	Water	marine biome (ENVO:00000447)	marine oxygen minimum zone (ENVO:01000065)	"saline water (ENVO:00002010)
ERR599144	ERS490183	ERP001736	Water	marine biome (ENVO:00000447)	surface water layer (ENVO:00002042)	"saline water (ENVO:00002010)
ERR599156	ERS492926	ERP001736	Water	marine biome (ENVO:00000447)	marine epipelagic mixed layer (ENVO:xxxxxxxxx)	"saline water (ENVO:00002010)
ERR599338	ERS492941	ERP003708	Water	marine biome (ENVO:00000447)	marine epipelagic mixed layer (ENVO:xxxxxxxxx)	"saline water (ENVO:00002010)
ERR599344	ERS489332	ERP003708	Water	marine biome (ENVO:00000447)	surface water layer (ENVO:00002042)	"saline water (ENVO:00002010)
ERR599347	ERS490648	ERP003708	Water	marine biome (ENVO:00000447)	mesopelagic zone (ENVO:00000213)	"saline water (ENVO:00002010)
ERR599349	ERS492035	ERP003708	Water	marine biome (ENVO:00000447)	deep chlorophyll maximum layer (ENVO:xxxxxxxx)	"saline water (ENVO:00002010)
ERR599351	ERS489996	ERP003708	Water	marine biome (ENVO:00000447)	mesopelagic zone (ENVO:00000213)	"saline water (ENVO:00002010)
ERR599357	ERS492342	ERP003708	Water	marine biome (ENVO:00000447)	surface water layer (ENVO:00002042)	"saline water (ENVO:00002010)
ERR599368	ERS492399	ERP003708	Water	marine biome (ENVO:00000447)	mesopelagic zone (ENVO:00000213)	"saline water (ENVO:00002010)
ERR599369	ERS492376	ERP003708	Water	marine biome (ENVO:00000447)	deep chlorophyll maximum layer (ENVO:xxxxxxxx)	"saline water (ENVO:00002010)
ERR599372	ERS488791	ERP003708	Water	marine biome (ENVO:00000447)	marine oxygen minimum zone (ENVO:01000065)	"saline water (ENVO:00002010)
ERR599373	ERS491123	ERP003708	Water	marine biome (ENVO:00000447)	mesopelagic zone (ENVO:00000213)	"saline water (ENVO:00002010)
ERR599379	ERS488867	ERP003708	Water	marine biome (ENVO:00000447)	marine oxygen minimum zone (ENVO:01000065)	"saline water (ENVO:00002010)
ERR599384	ERS490900	ERP003708	Water	marine biome (ENVO:00000447)	surface water layer (ENVO:00002042)	"saline water (ENVO:00002010)
ERR694113	ERS614327	ERP008851	Water	marine	hydrothermal vent	diffuse fluid	water		Pacific Ocean		45.9332	-130.014	2013-09-06
ERR694117	ERS614327	ERP008851	Water	marine	hydrothermal vent	diffuse fluid	water		Pacific Ocean		45.9332	-130.014	2013-09-06
ERR694122	ERS614327	ERP008851	Water	marine	hydrothermal vent	diffuse fluid	water		Pacific Ocean		45.9332	-130.014	2013-09-06
ERR694129	ERS614329	ERP008851	Water	marine	hydrothermal vent	diffuse fluid	water		Pacific Ocean		45.9266	-129.979	2013-09-08
ERR694133	ERS614329	ERP008851	Water	marine	hydrothermal vent	diffuse fluid	water		Pacific Ocean		45.9266	-129.979	2013-09-08
ERR694134	ERS614329	ERP008851	Water	marine	hydrothermal vent	diffuse fluid	water		Pacific Ocean		45.9266	-129.979	2013-09-08
ERR694136	ERS614329	ERP008851	Water	marine	hydrothermal vent	diffuse fluid	water		Pacific Ocean		45.9266	-129.979	2013-09-08
ERR694139	ERS614329	ERP008851	Water	marine	hydrothermal vent	diffuse fluid	water		Pacific Ocean		45.9266	-129.979	2013-09-08
ERR694148	ERS614329	ERP008851	Water	marine	hydrothermal vent	diffuse fluid	water		Pacific Ocean		45.9266	-129.979	2013-09-08
ERR694154	ERS614331	ERP008851	Water	marine	hydrothermal vent	diffuse fluid	water		Pacific Ocean		45.9437	-129.985	2013-09-14
ERR694164	ERS614331	ERP008851	Water	marine	hydrothermal vent	diffuse fluid	water		Pacific Ocean		45.9437	-129.985	2013-09-14
ERR694166	ERS614331	ERP008851	Water	marine	hydrothermal vent	diffuse fluid	water		Pacific Ocean		45.9437	-129.985	2013-09-14
ERR694167	ERS614331	ERP008851	Water	marine	hydrothermal vent	diffuse fluid	water		Pacific Ocean		45.9437	-129.985	2013-09-14
ERR694168	ERS614331	ERP008851	Water	marine	hydrothermal vent	diffuse fluid	water		Pacific Ocean		45.9437	-129.985	2013-09-14
ERR694170	ERS614331	ERP008851	Water	marine	hydrothermal vent	diffuse fluid	water		Pacific Ocean		45.9437	-129.985	2013-09-14
ERR694171	ERS614331	ERP008851	Water	marine	hydrothermal vent	diffuse fluid	water		Pacific Ocean		45.9437	-129.985	2013-09-14
ERR694172	ERS614331	ERP008851	Water	marine	hydrothermal vent	diffuse fluid	water		Pacific Ocean		45.9437	-129.985	2013-09-14
ERR694180	ERS614333	ERP008851	Water	marine	hydrothermal vent	diffuse fluid	water		Pacific Ocean		45.8799	-129.803	2013-09-15
ERR694182	ERS614333	ERP008851	Water	marine	hydrothermal vent	diffuse fluid	water		Pacific Ocean		45.8799	-129.803	2013-09-15
ERR694184	ERS614333	ERP008851	Water	marine	hydrothermal vent	diffuse fluid	water		Pacific Ocean		45.8799	-129.803	2013-09-15
ERR694190	ERS614333	ERP008851	Water	marine	hydrothermal vent	diffuse fluid	water		Pacific Ocean		45.8799	-129.803	2013-09-15
ERR694194	ERS614333	ERP008851	Water	marine	hydrothermal vent	diffuse fluid	water		Pacific Ocean		45.8799	-129.803	2013-09-15
ERR694195	ERS614333	ERP008851	Water	marine	hydrothermal vent	diffuse fluid	water		Pacific Ocean		45.8799	-129.803	2013-09-15
ERR694199	ERS614325	ERP008851	Water	marine	hydrothermal vent	diffuse fluid	water		Pacific Ocean		45.9332	-129.982	2013-09-28
ERR694204	ERS614325	ERP008851	Water	marine	hydrothermal vent	diffuse fluid	water		Pacific Ocean		45.9332	-129.982	2013-09-28
ERR694206	ERS614325	ERP008851	Water	marine	hydrothermal vent	diffuse fluid	water		Pacific Ocean		45.9332	-129.982	2013-09-28
ERR694209	ERS614323	ERP008851	Water	marine	hydrothermal vent	diffuse fluid	water		Pacific Ocean		45.9227	-129.988	2013-09-27
ERR694211	ERS614323	ERP008851	Water	marine	hydrothermal vent	diffuse fluid	water		Pacific Ocean		45.9227	-129.988	2013-09-27
ERR770973	ERS667585	ERP009703	Water	ENVO:00000447	ENVO:00000447	seawater	water		Adriatic Sea		44	13	2014-06-20
ERR770983	ERS667596	ERP009703	Water	Marine	Surface water	sea water	water		Black Sea		46.4415	30.776	2014-06-21
ERR770984	ERS667597	ERP009703	Water	ENVO:00000447 MARINE BIOME	ENVO:00002042 SURFACE WATER	ENVO:00002010 SEAWATER	water		Adriatic Sea		45.3143	12.5083	2014-06-20
ERR770985	ERS667598	ERP009703	Water	Surface Water	-	na	water		Irish Sea and St. George's Channel		53.2254	-4.15903	2014-06-21
ERR770992	ERS667604	ERP009703	Water	ENVO:00000447	ENVO:00002042	ENVO:00002010	water		North Atlantic Ocean		43.8604	-69.5781	2014-06-21
ERR770995	ERS667609	ERP009703	Water	marine biome	surface water	seawater	water		Red Sea		27.0253	33.9125	2014-06-21
ERR770997	ERS667618	ERP009703	Water	Surface marine water	Surface Marine water	niskin bottle	water		Bay of Biscay		43.3333	-1.925	2014-06-20
ERR771005	ERS667625	ERP009703	Water	Marine Biome	marine Habitat	Surface water	water		North Pacific Ocean		32.867	-117.257	2014-06-21
ERR771014	ERS667634	ERP009703	Water	marine biome	surface water	Seawater	water		Mediterranean Sea - Eastern Basin		31.2167	29.9667	2014-06-21
ERR771016	ERS667665	ERP009703	Water	marine biome	surface water	seawater	water		North Sea		54.1819	7.9	2014-06-20
ERR771024	ERS667647	ERP009703	Water	ENV:00000447	ENV:00002042	ENV:00002010	water		North Atlantic Ocean		64.2083	-22.015	2014-06-20
ERR771025	ERS667648	ERP009703	Water	ENV:00000447	ENV:00002042	ENV:00002010	water		North Atlantic Ocean		64.2083	-22.015	2014-06-20
ERR771029	ERS667479	ERP009703	Water	Marine environment	Belgian marine environment
ERR771030	ERS667480	ERP009703	Water	Marine environment	Belgian marine environment
ERR771031	ERS667481	ERP009703	Water	Marine environment	Belgian marine environment
ERR771032	ERS667482	ERP009703	Water	Marine environment	Belgian marine environment
ERR771035	ERS667484	ERP009703	Water	Marine environment	Belgian marine environment
ERR771036	ERS667485	ERP009703	Water	Marine environment	Belgian marine environment
ERR771037	ERS667486	ERP009703	Water	Marine environment	Belgian marine environment
ERR771039	ERS667488	ERP009703	Water	Marine environment	Belgian marine environment
ERR771041	ERS667490	ERP009703	Water	Marine environment	Belgian marine environment
ERR771044	ERS667492	ERP009703	Water	marine biome	surface water	seawater	water		North Sea		51.7961	1.01296	2014-06-21
ERR771047	ERS667495	ERP009703	Water	ENVO:01000023	ENVO:01000080	ENVO:00002223	water		Mediterranean Sea - Western Basin		43.4329	2.90056	2014-06-21
ERR771050	ERS667498	ERP009703	Water	seawater	seawater	seawater	water		North Sea		56.9631	-2.1031	2014-06-23
ERR771051	ERS667499	ERP009703	Water	in situ Sea Water	Iroise sea	polypropylene bottle	water		Celtic Sea		48.359	-4.552	2014-06-21
ERR771055	ERS667506	ERP009703	Water	ENVO:00000447 marine biome	Sheltered location near shore and weather station	Particulate matter on a 0.22 Um pore size filter	water		Skaggerak		59.8162	10.5986	2014-06-21
ERR771057	ERS667508	ERP009703	Water	Marine	Surface	Seawater	water		North Atlantic Ocean		36.9977	-7.97312	2014-06-21
ERR771059	ERS667509	ERP009703	Water	ENVO:00000447 for "marine biome"	ENVO:00002042 for "surface water"	ENVO:00002010 for "seawater"	water		North Atlantic Ocean		44.6936	-63.6403	2014-06-20
ERR771060	ERS667514	ERP009703	Water	ENVO:00000447	ENVO:00002042	ENVO:00002010	water		South Atlantic Ocean		-34.42	-54.16	2014-06-21
ERR771072	ERS667528	ERP009703	Water	Atlantic ocean	Fjord water	30 L Plastic container	water		North Sea		60.1612	5.11504	2014-06-20
ERR771073	ERS667654	ERP009703	Water	Ocean
ERR771075	ERS667533	ERP009703	Water	Mediterranean Sea:	ultra oligotropic	vv	water		Mediterranean Sea - Eastern Basin		32.0694	34.843	2014-06-22
ERR771084	ERS667541	ERP009703	Water	ENVO:0000447	ENVO:00002149	ENVO:00002149	water		Japan Sea		34.3244	135.121	2014-06-21
ERR771087	ERS667548	ERP009703	Water	ENVO:00000447	ENVO:00002042	ENVO:00002010	water		Celtic Sea		51.7423	-8.3112	2014-06-24
ERR771089	ERS667550	ERP009703	Water	ENVO:01000020	ENVO:00002042	ENVO.00002150	water		North Atlantic Ocean		39.4151	-9.21883	2014-06-21
ERR771090	ERS667551	ERP009703	Water	ENVO:00000447	ENVO:00002042	ENVO.00002110	water		North Atlantic Ocean		39.1343	-9.38478	2014-06-21
ERR771091	ERS667552	ERP009703	Water	Coastal Sea area	Pelagic isothermal surface	Mesotrophic water	water		North Atlantic Ocean		34.41	-9.51	2014-06-21
ERR771100	ERS667561	ERP009703	Water	ENVO:00000447	ENVO:00002042	ENVO:00002010	water		Northwestern Passages		69.0233	-105.343	2014-06-21
ERR771103	ERS667564	ERP009703	Water	ENVO:00000447	ENVO:00002042	ENVO.00002110	water		North Atlantic Ocean		32.7418	-16.7113	2014-06-21
ERR864069	ERS709855	ERP010213	Water	estuary	estuary	water	water		USA		46.234	-123.909	2010-08-01
ERR864073	ERS709859	ERP010213	Water	marine	river plume	water	water		USA		46.233	-124.16	2010-08-07
ERR868031	ERS714917	ERP010288	Water	marine hydrothermal vent	marine hydrothermal vent	sea water	water		Cayman Islands		18.3769	-81.7979	2012-01-19
ERR868033	ERS714917	ERP010288	Water	marine hydrothermal vent	marine hydrothermal vent	sea water	water		Cayman Islands		18.3769	-81.7979	2012-01-19
ERR868035	ERS714917	ERP010288	Water	marine hydrothermal vent	marine hydrothermal vent	sea water	water		Cayman Islands		18.3769	-81.7979	2012-01-19
ERR868042	ERS714917	ERP010288	Water	marine hydrothermal vent	marine hydrothermal vent	sea water	water		Cayman Islands		18.3769	-81.7979	2012-01-19
ERR868093	ERS714918	ERP010288	Water	marine hydrothermal vent	marine hydrothermal vent	sea water	water		Cayman Islands		18.5466	-81.7177	2012-01-23
ERR868094	ERS714918	ERP010288	Water	marine hydrothermal vent	marine hydrothermal vent	sea water	water		Cayman Islands		18.5466	-81.7177	2012-01-23
ERR868102	ERS714918	ERP010288	Water	marine hydrothermal vent	marine hydrothermal vent	sea water	water		Cayman Islands		18.5466	-81.7177	2012-01-23
ERR868105	ERS714918	ERP010288	Water	marine hydrothermal vent	marine hydrothermal vent	sea water	water		Cayman Islands		18.5466	-81.7177	2012-01-23
ERR868108	ERS714918	ERP010288	Water	marine hydrothermal vent	marine hydrothermal vent	sea water	water		Cayman Islands		18.5466	-81.7177	2012-01-23
SRR1183643	SRS565994	SRP039390	Water	surface seawater	Amazon River Plume	water	MIGS/MIMS/MIMARKS.water				12.41	-52.22	2010-06-21
SRR1185413	SRS567311	SRP039390	Water	surface seawater	Amazon River Plume	water	MIGS/MIMS/MIMARKS.water				7.29	-53	2010-05-26
SRR1204581	SRS581965	SRP039390	Water	surface seawater	Amazon River Plume	water	MIGS/MIMS/MIMARKS.water				11.31	-56.43	2010-06-18
SRR1205250	SRS582461	SRP039390	Water	surface seawater	Amazon River Plume	water	MIGS/MIMS/MIMARKS.water				4.88	-51.36	2010-06-05
SRR1209977	SRS584254	SRP039390	Water	surface seawater	Amazon River Plume	water	MIGS/MIMS/MIMARKS.water				4.88	-51.36	2010-06-05
SRR2053273	SRS954949	SRP058493	Water	Brackish water	Pelagic	Water			Baltic Sea		56.9308	17.0607	2012-03-14
SRR2053274	SRS954944	SRP058493	Water	Brackish water	Pelagic	Water			Baltic Sea		56.9308	17.0607	2012-05-31
SRR2053275	SRS954948	SRP058493	Water	Brackish water	Pelagic	Water			Baltic Sea		56.9308	17.0607	2012-06-04
SRR2053288	SRS954956	SRP058493	Water	Brackish water	Pelagic	Water			Baltic Sea		56.9308	17.0607	2012-08-28
SRR2053290	SRS954951	SRP058493	Water	Brackish water	Pelagic	Water			Baltic Sea		56.9308	17.0607	2012-09-10
SRR2053291	SRS954954	SRP058493	Water	Brackish water	Pelagic	Water			Baltic Sea		56.9308	17.0607	2012-09-20
SRR2053293	SRS954952	SRP058493	Water	Brackish water	Pelagic	Water			Baltic Sea		56.9308	17.0607	2012-10-01
SRR2053294	SRS954979	SRP058493	Water	Brackish water	Pelagic	Water			Baltic Sea		56.9308	17.0607	2012-10-04
SRR2053297	SRS954968	SRP058493	Water	Brackish water	Pelagic	Water			Baltic Sea		56.9308	17.0607	2012-10-22
SRR2102996	SRS992692	SRP061183	Water	seawater column	ocean	water			Saudi Arabia: Red Sea		40.44 E	18.34 N	2011-10-15
SRR2102998	SRS992689	SRP061183	Water	seawater column	ocean	water			Saudi Arabia: Red Sea		40.44 E	18.34 N	2011-10-15
SRR2103003	SRS992701	SRP061183	Water	seawater column	ocean	water			Saudi Arabia: Red Sea		20.31	38.46	2011-10-15
SRR2103006	SRS992699	SRP061183	Water	seawater column	ocean	water			Saudi Arabia: Red Sea		40.54 E	17.39 N	2011-10-15
SRR2103011	SRS992709	SRP061183	Water	seawater column	ocean	water			Saudi Arabia: Red Sea		22.2	37.55	2011-10-15
SRR2103016	SRS992704	SRP061183	Water	seawater column	ocean	water			Saudi Arabia: Red Sea		3.36	37.3	2011-10-15
SRR2103024	SRS992712	SRP061183	Water	seawater column	ocean	water			Saudi Arabia: Red Sea		25.46	36.6	2011-10-15
SRR2103025	SRS992724	SRP061183	Water	seawater column	ocean	water			Saudi Arabia: Red Sea		25.46	36.6	2011-10-15
SRR2103027	SRS992722	SRP061183	Water	seawater column	ocean	water			Saudi Arabia: Red Sea		27.53	34.3	2011-10-15
SRR2103029	SRS992719	SRP061183	Water	seawater column	ocean	water			Saudi Arabia: Red Sea		27.53	34.3	2011-10-15
SRR2103032	SRS992731	SRP061183	Water	seawater column	ocean	water			Saudi Arabia: Red Sea		27.53	34.3	2011-10-15
SRR2103036	SRS992727	SRP061183	Water	seawater column	ocean	water			Saudi Arabia: Red Sea		39.47 E	17.59 N	2011-10-15
SRR2103038	SRS992725	SRP061183	Water	seawater column	ocean	water			Saudi Arabia: Red Sea		40.44 E	18.34 N	2011-10-15
SRR2133201	SRS1016065	SRP061759	Water	seawater	ocean	filtered water			Atlantic Ocean: Gulf of Mexico		26.0059	-92.3661	2012-05-29
SRR2133600	SRS1016336	SRP061759	Water	seawater	ocean	filtered water			Atlantic Ocean: Gulf of Mexico		26.0059	-92.3661	2012-05-29
SRR2133821	SRS1016429	SRP061759	Water	seawater	ocean	filtered water			Atlantic Ocean: Gulf of Mexico		26.0059	-92.3661	2012-05-29
SRR2135687	SRS1044035	SRP061842	Water	marine metagenome		ATL2			not applicable		140.93 W	30.306667 N	not applicable
SRR2135776	SRS1044016	SRP061842	Water	marine metagenome		SRH2			not applicable		1.26601	103.833	not applicable
SRR830622	SRS415116	SRP021141	Water	marine	marine	microbial mat	MIGS/MIMS/MIMARKS.microbial				24.43	-76.49	2010-02-27
SRR830625	SRS415118	SRP021141	Water	marine	marine	microbial mat	MIGS/MIMS/MIMARKS.microbial				24.43	-76.49	2010-02-27
111			Wastewater/sludge	aquatic biome	hospital effluent	water		mumbai	India	asia	19.076	72.8777
ERR1076073	ERS918710	ERP012797	Wastewater/sludge	Urban	Wastewater Treatment Plant	Activated Sludge	wastewater/sludge		Slovenia		45.643	14
ERR1076074	ERS918710	ERP012797	Wastewater/sludge	Urban	Wastewater Treatment Plant	Activated Sludge	wastewater/sludge		Slovenia		45.643	14
ERR1076075	ERS918710	ERP012797	Wastewater/sludge	Urban	Wastewater Treatment Plant	Activated Sludge	wastewater/sludge		Slovenia		45.643	14
ERR1076076	ERS918710	ERP012797	Wastewater/sludge	Urban	Wastewater Treatment Plant	Activated Sludge	wastewater/sludge		Slovenia		45.643	14
ERR1076077	ERS918710	ERP012797	Wastewater/sludge	Urban	Wastewater Treatment Plant	Activated Sludge	wastewater/sludge		Slovenia		45.643	14
ERR1076078	ERS918710	ERP012797	Wastewater/sludge	Urban	Wastewater Treatment Plant	Activated Sludge	wastewater/sludge		Slovenia		45.643	14
ERR1076079	ERS918710	ERP012797	Wastewater/sludge	Urban	Wastewater Treatment Plant	Activated Sludge	wastewater/sludge		Slovenia		45.643	14
ERR1076080	ERS918710	ERP012797	Wastewater/sludge	Urban	Wastewater Treatment Plant	Activated Sludge	wastewater/sludge		Slovenia		45.643	14
ERR1076081	ERS918710	ERP012797	Wastewater/sludge	Urban	Wastewater Treatment Plant	Activated Sludge	wastewater/sludge		Slovenia		45.643	14
ERR1076082	ERS918710	ERP012797	Wastewater/sludge	Urban	Wastewater Treatment Plant	Activated Sludge	wastewater/sludge		Slovenia		45.643	14
ERR1233629	ERS1048982	ERP014095	Wastewater/sludge	Wastewater	Activated Sludge	Reactor	wastewater/sludge		Australia		-27.4711	153.024	2015-08-06
ERR1341803	ERS1100422	ERP014769	Wastewater/sludge	sewage sludge	sewage sludge	sewage sludge	wastewater/sludge		China		30	120.5	2015-07-23
ERR1341804	ERS1100423	ERP014769	Wastewater/sludge	sewage sludge	sewage sludge	sewage sludge	wastewater/sludge		China		30	120.5	2015-07-23
ERR1414209	ERS1162530	ERP015657	Wastewater/sludge	anthropogenic terrestrial biome	sewage plant	sludge	wastewater/sludge		Sweden		59.8445	17.6598	2012-09-26
ERR1414210	ERS1162531	ERP015657	Wastewater/sludge	anthropogenic terrestrial biome	sewage plant	sludge	wastewater/sludge		Sweden		59.8445	17.6598	2012-09-26
ERR1414211	ERS1162532	ERP015657	Wastewater/sludge	anthropogenic terrestrial biome	sewage plant	sludge	wastewater/sludge		Sweden		59.8445	17.6598	2012-09-26
ERR1414212	ERS1162533	ERP015657	Wastewater/sludge	anthropogenic terrestrial biome	sewage plant	activated sludge	wastewater/sludge		Sweden		59.8445	17.6598	2012-09-26
ERR1414213	ERS1162534	ERP015657	Wastewater/sludge	anthropogenic terrestrial biome	sewage plant	activated sludge	wastewater/sludge		Sweden		59.8445	17.6598	2012-09-26
ERR1414214	ERS1162535	ERP015657	Wastewater/sludge	anthropogenic terrestrial biome	sewage plant	activated sludge	wastewater/sludge		Sweden		59.8445	17.6598	2012-09-26
ERR1414215	ERS1162536	ERP015657	Wastewater/sludge	anthropogenic terrestrial biome	sewage plant	activated sludge	wastewater/sludge		Sweden		59.8445	17.6598	2012-09-26
ERR1414216	ERS1162537	ERP015657	Wastewater/sludge	anthropogenic terrestrial biome	sewage plant	biosolids	wastewater/sludge		Sweden		59.8445	17.6598	2012-09-26
ERR1414217	ERS1162538	ERP015657	Wastewater/sludge	anthropogenic terrestrial biome	sewage plant	biosolids	wastewater/sludge		Sweden		59.8445	17.6598	2012-09-26
ERR1414218	ERS1162539	ERP015657	Wastewater/sludge	anthropogenic terrestrial biome	sewage plant	biosolids	wastewater/sludge		Sweden		59.8445	17.6598	2012-09-26
ERR1414219	ERS1162540	ERP015657	Wastewater/sludge	anthropogenic terrestrial biome	sewage plant	biosolids	wastewater/sludge		Sweden		59.8445	17.6598	2012-09-26
ERR1414220	ERS1162541	ERP015657	Wastewater/sludge	anthropogenic terrestrial biome	sewage plant	biosolids	wastewater/sludge		Sweden		59.3556	18.2271	2012-09-26
ERR1414221	ERS1162542	ERP015657	Wastewater/sludge	anthropogenic terrestrial biome	sewage plant	biosolids	wastewater/sludge		Sweden		59.3556	18.2271	2012-09-26
ERR1414222	ERS1162543	ERP015657	Wastewater/sludge	anthropogenic terrestrial biome	sewage plant	biosolids	wastewater/sludge		Sweden		59.3556	18.2271	2012-09-26
ERR1414223	ERS1162544	ERP015657	Wastewater/sludge	anthropogenic terrestrial biome	sewage plant	biosolids	wastewater/sludge		Sweden		59.3556	18.2271	2012-09-26
ERR1414224	ERS1162545	ERP015657	Wastewater/sludge	anthropogenic terrestrial biome	sewage plant	biosolids	wastewater/sludge		Sweden		59.3556	18.2271	2012-09-26
ERR1414225	ERS1162546	ERP015657	Wastewater/sludge	anthropogenic terrestrial biome	sewage plant	biosolids	wastewater/sludge		Sweden		59.3556	18.2271	2012-09-26
ERR1414226	ERS1162547	ERP015657	Wastewater/sludge	anthropogenic terrestrial biome	sewage plant	activated sludge	wastewater/sludge		Sweden		59.3556	18.2271	2012-09-26
ERR1414227	ERS1162548	ERP015657	Wastewater/sludge	anthropogenic terrestrial biome	sewage plant	activated sludge	wastewater/sludge		Sweden		59.3556	18.2271	2012-09-26
ERR1414228	ERS1162549	ERP015657	Wastewater/sludge	anthropogenic terrestrial biome	sewage plant	activated sludge	wastewater/sludge		Sweden		59.3556	18.2271	2012-09-26
ERR1414229	ERS1162550	ERP015657	Wastewater/sludge	anthropogenic terrestrial biome	sewage plant	activated sludge	wastewater/sludge		Sweden		59.3556	18.2271	2012-09-26
ERR1414230	ERS1162551	ERP015657	Wastewater/sludge	anthropogenic terrestrial biome	sewage plant	activated sludge	wastewater/sludge		Sweden		59.3107	18.1084	2012-09-25
ERR1414231	ERS1162552	ERP015657	Wastewater/sludge	anthropogenic terrestrial biome	sewage plant	activated sludge	wastewater/sludge		Sweden		59.3107	18.1084	2012-09-25
ERR1414232	ERS1162553	ERP015657	Wastewater/sludge	anthropogenic terrestrial biome	sewage plant	activated sludge	wastewater/sludge		Sweden		59.3107	18.1084	2012-09-25
ERR1414233	ERS1162554	ERP015657	Wastewater/sludge	anthropogenic terrestrial biome	sewage plant	biosolids	wastewater/sludge		Sweden		59.3107	18.1084	2012-09-25
ERR1414234	ERS1162555	ERP015657	Wastewater/sludge	anthropogenic terrestrial biome	sewage plant	biosolids	wastewater/sludge		Sweden		59.3107	18.1084	2012-09-25
ERR1414235	ERS1162556	ERP015657	Wastewater/sludge	anthropogenic terrestrial biome	sewage plant	biosolids	wastewater/sludge		Sweden		59.3107	18.1084	2012-09-25
ERR1414236	ERS1162557	ERP015657	Wastewater/sludge	anthropogenic terrestrial biome	sewage plant	biosolids	wastewater/sludge		Sweden		59.3107	18.1084	2012-09-25
ERR1414237	ERS1162558	ERP015657	Wastewater/sludge	anthropogenic terrestrial biome	sewage plant	sewage	wastewater/sludge		Sweden		59.3107	18.1084	2012-09-25
ERR1414238	ERS1162559	ERP015657	Wastewater/sludge	anthropogenic terrestrial biome	sewage plant	sewage	wastewater/sludge		Sweden		59.3107	18.1084	2012-09-25
ERR1414239	ERS1162560	ERP015657	Wastewater/sludge	anthropogenic terrestrial biome	sewage plant	sewage	wastewater/sludge		Sweden		59.8445	17.6598	2012-09-26
ERR1414240	ERS1162561	ERP015657	Wastewater/sludge	anthropogenic terrestrial biome	sewage plant	sewage	wastewater/sludge		Sweden		59.8445	17.6598	2012-09-26
ERR1414241	ERS1162562	ERP015657	Wastewater/sludge	anthropogenic terrestrial biome	sewage plant	sewage	wastewater/sludge		Sweden		59.8445	17.6598	2012-09-26
ERR1414242	ERS1162563	ERP015657	Wastewater/sludge	anthropogenic terrestrial biome	sewage plant	sewage	wastewater/sludge		Sweden		59.8445	17.6598	2012-09-26
ERR1414243	ERS1162564	ERP015657	Wastewater/sludge	anthropogenic terrestrial biome	sewage plant	sewage	wastewater/sludge		Sweden		59.3556	18.2271	2012-09-26
ERR1414244	ERS1162565	ERP015657	Wastewater/sludge	anthropogenic terrestrial biome	sewage plant	sewage	wastewater/sludge		Sweden		59.3556	18.2271	2012-09-26
ERR1414245	ERS1162566	ERP015657	Wastewater/sludge	anthropogenic terrestrial biome	sewage plant	sewage	wastewater/sludge		Sweden		59.3107	18.1084	2012-09-25
ERR1414246	ERS1162567	ERP015657	Wastewater/sludge	anthropogenic terrestrial biome	sewage plant	sewage	wastewater/sludge		Sweden		59.3107	18.1084	2012-09-25
ERR1414247	ERS1162568	ERP015657	Wastewater/sludge	anthropogenic terrestrial biome	sewage plant	sewage	wastewater/sludge		Sweden		59.3107	18.1084	2012-09-25
ERR1414248	ERS1162569	ERP015657	Wastewater/sludge	anthropogenic terrestrial biome	sewage plant	sewage	wastewater/sludge		Sweden		59.3107	18.1084	2012-09-25
ERR1414249	ERS1162570	ERP015657	Wastewater/sludge	anthropogenic terrestrial biome	sewage plant	sewage	wastewater/sludge		Sweden		59.8445	17.6598	2012-09-26
ERR1414250	ERS1162571	ERP015657	Wastewater/sludge	anthropogenic terrestrial biome	sewage plant	sewage	wastewater/sludge		Sweden		59.8445	17.6598	2012-09-26
ERR1414251	ERS1162572	ERP015657	Wastewater/sludge	anthropogenic terrestrial biome	sewage plant	sewage	wastewater/sludge		Sweden		59.8445	17.6598	2012-09-26
ERR1414252	ERS1162573	ERP015657	Wastewater/sludge	anthropogenic terrestrial biome	sewage plant	sewage	wastewater/sludge		Sweden		59.8445	17.6598	2012-09-26
ERR1414253	ERS1162574	ERP015657	Wastewater/sludge	anthropogenic terrestrial biome	sewage plant	sewage	wastewater/sludge		Sweden		59.3556	18.2271	2012-09-26
ERR1414254	ERS1162575	ERP015657	Wastewater/sludge	anthropogenic terrestrial biome	sewage plant	sewage	wastewater/sludge		Sweden		59.3556	18.2271	2012-09-26
ERR1414255	ERS1162576	ERP015657	Wastewater/sludge	anthropogenic terrestrial biome	sewage plant	sewage	wastewater/sludge		Sweden		59.3107	18.1084	2012-09-25
ERR1414256	ERS1162577	ERP015657	Wastewater/sludge	anthropogenic terrestrial biome	sewage plant	sewage	wastewater/sludge		Sweden		59.3107	18.1084	2012-09-25
ERR1414257	ERS1162578	ERP015657	Wastewater/sludge	anthropogenic terrestrial biome	sewage plant	surface water	wastewater/sludge		Sweden		59.3107	18.1084	2012-09-25
ERR1414258	ERS1162579	ERP015657	Wastewater/sludge	anthropogenic terrestrial biome	sewage plant	surface water	wastewater/sludge		Sweden		59.3107	18.1084	2012-09-25
ERR1414259	ERS1162580	ERP015657	Wastewater/sludge	anthropogenic terrestrial biome	sewage plant	surface water	wastewater/sludge		Sweden		59.3107	18.1084	2012-09-25
ERR1414260	ERS1162581	ERP015657	Wastewater/sludge	anthropogenic terrestrial biome	sewage plant	surface water	wastewater/sludge		Sweden		59.3107	18.1084	2012-09-25
ERR1414261	ERS1162582	ERP015657	Wastewater/sludge	anthropogenic terrestrial biome	sewage plant	surface water	wastewater/sludge		Sweden		59.3556	18.2271	2012-09-26
ERR1414262	ERS1162583	ERP015657	Wastewater/sludge	anthropogenic terrestrial biome	sewage plant	surface water	wastewater/sludge		Sweden		59.3556	18.2271	2012-09-26
ERR1414263	ERS1162584	ERP015657	Wastewater/sludge	anthropogenic terrestrial biome	sewage plant	surface water	wastewater/sludge		Sweden		59.3556	18.2271	2012-09-26
ERR1414264	ERS1162585	ERP015657	Wastewater/sludge	anthropogenic terrestrial biome	sewage plant	surface water	wastewater/sludge		Sweden		59.3556	18.2271	2012-09-26
ERR1414265	ERS1162586	ERP015657	Wastewater/sludge	anthropogenic terrestrial biome	sewage plant	surface water	wastewater/sludge		Sweden		59.8445	17.6598	2012-09-26
ERR1414266	ERS1162587	ERP015657	Wastewater/sludge	anthropogenic terrestrial biome	sewage plant	surface water	wastewater/sludge		Sweden		59.8445	17.6598	2012-09-26
ERR1414267	ERS1162588	ERP015657	Wastewater/sludge	anthropogenic terrestrial biome	sewage plant	sludge	wastewater/sludge		Sweden		59.8445	17.6598	2012-09-26
ERR1414268	ERS1162589	ERP015657	Wastewater/sludge	anthropogenic terrestrial biome	sewage plant	biosolids	wastewater/sludge		Sweden		59.3556	18.2271	2012-09-26
ERR1414269	ERS1162590	ERP015657	Wastewater/sludge	anthropogenic terrestrial biome	sewage plant	biosolids	wastewater/sludge		Sweden		59.3556	18.2271	2012-09-26
ERR1414270	ERS1162591	ERP015657	Wastewater/sludge	anthropogenic terrestrial biome	sewage plant	raw primary sludge	wastewater/sludge		Sweden		59.3556	18.2271	2012-09-26
ERR1414271	ERS1162592	ERP015657	Wastewater/sludge	anthropogenic terrestrial biome	sewage plant	raw primary sludge	wastewater/sludge		Sweden		59.3556	18.2271	2012-09-26
ERR1414272	ERS1162593	ERP015657	Wastewater/sludge	anthropogenic terrestrial biome	sewage plant	raw primary sludge	wastewater/sludge		Sweden		59.3556	18.2271	2012-09-26
ERR1414273	ERS1162594	ERP015657	Wastewater/sludge	anthropogenic terrestrial biome	sewage plant	raw primary sludge	wastewater/sludge		Sweden		59.3556	18.2271	2012-09-26
ERR1414274	ERS1162595	ERP015657	Wastewater/sludge	anthropogenic terrestrial biome	sewage plant	activated sludge	wastewater/sludge		Sweden		59.3107	18.1084	2012-09-25
ERR1414275	ERS1162596	ERP015657	Wastewater/sludge	anthropogenic terrestrial biome	sewage plant	raw primary sludge	wastewater/sludge		Sweden		59.3107	18.1084	2012-09-25
ERR1414276	ERS1162597	ERP015657	Wastewater/sludge	anthropogenic terrestrial biome	sewage plant	raw primary sludge	wastewater/sludge		Sweden		59.3107	18.1084	2012-09-25
ERR1414277	ERS1162598	ERP015657	Wastewater/sludge	anthropogenic terrestrial biome	sewage plant	raw primary sludge	wastewater/sludge		Sweden		59.3107	18.1084	2012-09-25
ERR1414278	ERS1162599	ERP015657	Wastewater/sludge	anthropogenic terrestrial biome	sewage plant	raw primary sludge	wastewater/sludge		Sweden		59.3107	18.1084	2012-09-25
ERR1467141	ERS1215573	ERP015410	Wastewater/sludge	wastewater metagenome					Denmark		55.6085	12.4505	2016-04-07
ERR1467142	ERS1215574	ERP015410	Wastewater/sludge	wastewater metagenome					Denmark		55.695	12.615	2016-04-11
ERR1467143	ERS1215575	ERP015410	Wastewater/sludge	wastewater metagenome					Denmark		55.695	12.615	2016-04-07
ERR1467144	ERS1215576	ERP015410	Wastewater/sludge	wastewater metagenome					Denmark		55.695	12.615	2016-04-13
ERR1467145	ERS1215577	ERP015410	Wastewater/sludge	wastewater metagenome					Denmark		55.695	12.615	2016-04-17
ERR1467146	ERS1215578	ERP015410	Wastewater/sludge	wastewater metagenome					Denmark		55.6405	12.5058	2016-03-29
ERR1467147	ERS1215579	ERP015410	Wastewater/sludge	wastewater metagenome					Denmark		55.6405	12.5058	2016-04-02
ERR1467148	ERS1215580	ERP015410	Wastewater/sludge	wastewater metagenome					Denmark		55.6405	12.5058	2016-04-07
ERR1467149	ERS1215581	ERP015410	Wastewater/sludge	wastewater metagenome					Denmark		55.6405	12.5058	2016-04-11
ERR1467150	ERS1215582	ERP015410	Wastewater/sludge	wastewater metagenome					Denmark		55.6405	12.5058	2016-04-13
ERR1467151	ERS1215583	ERP015410	Wastewater/sludge	wastewater metagenome					Denmark		55.6405	12.5058	2016-04-17
ERR1467152	ERS1215584	ERP015410	Wastewater/sludge	wastewater metagenome					Denmark		55.695	12.615	2016-04-02
ERR1467153	ERS1215585	ERP015410	Wastewater/sludge	wastewater metagenome					Denmark		55.695	12.615	2016-04-29
ERR1467154	ERS1215586	ERP015410	Wastewater/sludge	wastewater metagenome					Denmark		55.695	12.615	2016-05-02
ERR1470822	ERS1217111	ERP015410	Wastewater/sludge	wastewater metagenome					Denmark		55.695	12.615	2016-03-10
ERR1470823	ERS1217112	ERP015410	Wastewater/sludge	wastewater metagenome					Denmark		55.695	12.615	2016-03-13
ERR1470824	ERS1217113	ERP015410	Wastewater/sludge	wastewater metagenome					Denmark		55.695	12.615	2016-03-15
ERR1470825	ERS1217114	ERP015410	Wastewater/sludge	wastewater metagenome					Denmark		55.695	12.615	2016-03-20
ERR1470826	ERS1217115	ERP015410	Wastewater/sludge	wastewater metagenome					Denmark		55.695	12.615	2016-03-29
ERR1470827	ERS1217116	ERP015410	Wastewater/sludge	wastewater metagenome					Denmark		55.6405	12.5058	2016-03-08
ERR1470828	ERS1217117	ERP015410	Wastewater/sludge	wastewater metagenome					Denmark		55.6405	12.5058	2016-03-10
ERR1470829	ERS1217118	ERP015410	Wastewater/sludge	wastewater metagenome					Denmark		55.6405	12.5058	2016-03-13
ERR1470830	ERS1217119	ERP015410	Wastewater/sludge	wastewater metagenome					Denmark		55.6405	12.5058	2016-03-15
ERR1512984	ERS1230336	ERP015410	Wastewater/sludge	wastewater metagenome					Denmark		55.6405	12.5058	2016-03-20
ERR1512985	ERS1230337	ERP015410	Wastewater/sludge	wastewater metagenome					Denmark		55.695	12.615	2016-05-10
ERR1512986	ERS1230338	ERP015410	Wastewater/sludge	wastewater metagenome					Denmark		55.6405	12.5058	2016-05-12
ERR1512987	ERS1230339	ERP015410	Wastewater/sludge	wastewater metagenome					Denmark		55.6405	12.5058	2016-05-16
ERR1512988	ERS1230340	ERP015410	Wastewater/sludge	wastewater metagenome					Denmark		55.6085	12.4505	2016-05-16
ERR1512990	ERS1230342	ERP015410	Wastewater/sludge	wastewater metagenome					Denmark		55.695	12.615	2016-05-16
ERR1512991	ERS1230343	ERP015410	Wastewater/sludge	wastewater metagenome					Denmark		55.6405	12.5058	2016-02-20
ERR1512992	ERS1230344	ERP015410	Wastewater/sludge	wastewater metagenome					Denmark		55.695	12.615	2016-02-20
ERR1512993	ERS1230345	ERP015410	Wastewater/sludge	wastewater metagenome					Denmark		55.6085	12.4505	2016-03-01
ERR1512994	ERS1230346	ERP015410	Wastewater/sludge	wastewater metagenome					Denmark		55.6085	12.4505	2016-03-15
ERR1512995	ERS1230347	ERP015410	Wastewater/sludge	wastewater metagenome					Denmark		55.695	12.615	2016-02-23
ERR1512996	ERS1230348	ERP015410	Wastewater/sludge	wastewater metagenome					Denmark		55.695	12.615	2016-03-01
ERR1512997	ERS1230349	ERP015410	Wastewater/sludge	wastewater metagenome					Denmark		55.6405	12.5058	2016-02-23
ERR1512998	ERS1230350	ERP015410	Wastewater/sludge	wastewater metagenome					Denmark		55.695	12.615	2016-05-18
ERR1513002	ERS1230363	ERP015410	Wastewater/sludge	wastewater metagenome					Denmark		55.695	12.615	0216-05-20
ERR1513003	ERS1230364	ERP015410	Wastewater/sludge	wastewater metagenome					Denmark		55.6405	12.5058	2016-05-20
ERR1513004	ERS1230365	ERP015410	Wastewater/sludge	wastewater metagenome					Denmark		55.695	12.615	2016-05-25
ERR1513005	ERS1230366	ERP015410	Wastewater/sludge	wastewater metagenome					Denmark		55.6405	12.5058	2016-05-25
ERR1513006	ERS1230367	ERP015410	Wastewater/sludge	wastewater metagenome					Denmark		55.695	12.615	2016-05-28
ERR1513007	ERS1230368	ERP015410	Wastewater/sludge	wastewater metagenome					Denmark		55.6405	12.5058	2016-05-28
ERR1514427	ERS1234043	ERP015410	Wastewater/sludge	wastewater metagenome					Denmark		55.6405	12.5058	2016-06-01
ERR1514428	ERS1234044	ERP015410	Wastewater/sludge	wastewater metagenome					Denmark		55.695	12.615	2016-06-01
ERR1514429	ERS1234045	ERP015410	Wastewater/sludge	wastewater metagenome					Denmark		55.6405	12.5058	2016-06-05
ERR1514430	ERS1234046	ERP015410	Wastewater/sludge	wastewater metagenome					Denmark		55.6405	12.5058	2016-06-14
ERR1525434	ERS1243510	ERP015410	Wastewater/sludge	wastewater metagenome					Denmark		55.6405	12.5058	2016-06-08
ERR1525435	ERS1243511	ERP015410	Wastewater/sludge	wastewater metagenome					Denmark		55.695	12.615	2016-06-12
ERR1525436	ERS1243512	ERP015410	Wastewater/sludge	wastewater metagenome					Denmark		55.6405	12.5058	2016-06-12
ERR1525437	ERS1243513	ERP015410	Wastewater/sludge	wastewater metagenome					Denmark		55.695	12.615	2016-06-14
ERR1525438	ERS1243514	ERP015410	Wastewater/sludge	wastewater metagenome					Denmark		55.6405	12.5058	2016-06-18
ERR1525439	ERS1243515	ERP015410	Wastewater/sludge	wastewater metagenome					Denmark		55.6085	12.4505	2016-06-18
ERR1525440	ERS1243516	ERP015410	Wastewater/sludge	wastewater metagenome					Denmark		55.695	12.615	2016-06-18
ERR1525441	ERS1243517	ERP015410	Wastewater/sludge	wastewater metagenome					Denmark		55.695	12.615	2016-06-27
ERR1525442	ERS1243518	ERP015410	Wastewater/sludge	wastewater metagenome					Denmark		55.6405	12.5058	2016-06-27
ERR1525443	ERS1243519	ERP015410	Wastewater/sludge	wastewater metagenome					Denmark		55.6405	12.5058	2016-02-18
ERR1525444	ERS1243520	ERP015410	Wastewater/sludge	wastewater metagenome					Denmark		55.695	12.615	2016-02-18
ERR1525445	ERS1243521	ERP015410	Wastewater/sludge	wastewater metagenome					Denmark		55.6085	12.4505	2016-02-18
ERR1525446	ERS1243522	ERP015410	Wastewater/sludge	wastewater metagenome					Denmark		55.695	12.615	2016-02-12
ERR1713331	ERS1426778		Wastewater/sludge				stream	Yzberisht	Albania		41.3275? N	9.8187? E	2016-02-01
ERR1713332	ERS1426779		Wastewater/sludge				wastewater treatment plant	Lower Molongolo Water Quality Control Plant	Australia		35.3452? S	149.0950? E	2016-02-04
ERR1713333	ERS1426780		Wastewater/sludge				wastewater treatment plant	Western Treatment Plant	Australia		37.9145? S	144.6432? E	2016-02-08
ERR1713334	ERS1426781		Wastewater/sludge				wastewater treatment plant	Main sewage treatment plant of the city of Vienna	Austria		48.2082? N	16.3738? E	2016-02-04
ERR1713335	ERS1426782		Wastewater/sludge				wastewater treatment plant	Wastewater Treatment Plant - Kubratovo	Bulgaria		42.6977? N	23.3219? E	2016-02-04
ERR1713336	ERS1426783		Wastewater/sludge				wastewater treatment plant	ETE Arrudas	Brazil		1.4558? S	48.4902? W	2016-02-16
ERR1713337	ERS1426784		Wastewater/sludge				wastewater treatment plant	Bel_m - Sideral	Brazil		1.4558? S	48.4902? W	2016-02-15
ERR1713338	ERS1426785		Wastewater/sludge				wastewater treatment plant	Gaborone Wastewater Treatment Plant	Botswana		22.5515? S	27.1147? E	2016-01-25
ERR1713339	ERS1426786		Wastewater/sludge				wastewater treatment plant	Regina Waste Water Treatment Plant	Canada		50.4452? N	104.6189? W	2016-01-26
ERR1713340	ERS1426787		Wastewater/sludge				wastewater treatment plant	Bonnybrook	Canada		51.0486? N	114.0708? W	2016-02-01
ERR1713341	ERS1426788		Wastewater/sludge				wastewater treatment plant	Humber Treatment Plant	Canada		43.6532? N	79.3832? W	2016-02-01
ERR1713342	ERS1426789		Wastewater/sludge				wastewater treatment plant	Ottawa Treatment Plant/ Robert O. Pickard Environmental Centre	Canada		45.4215? N	75.6972? W	2016-01-26
ERR1713343	ERS1426790		Wastewater/sludge				wastewater treatment plant	Ara region bern ag	Switzerland		46.9480? N	7.4474? E	2016-01-27
ERR1713344	ERS1426791		Wastewater/sludge				wastewater treatment plant	Guangzhou LieDe sewage treatment plant	China		23.1291? N	113.2644? E	2016-01-28
ERR1713345	ERS1426792		Wastewater/sludge				open sewer line	Bay of Cocody	Cote d'Ivoire		5.3600? N	4.0083? W	2016-01-25
ERR1713346	ERS1426793		Wastewater/sludge				river	RIO BOGOTA, CHUSACA, CUNDINAMARCA	Colombia		4.7060? N	74.2301? W	2016-01-27
ERR1713347	ERS1426794		Wastewater/sludge				wastewater treatment plant	Prague Bubene_ - Pra_sk_ vodovody a kanalizace	Czech Republic		49.1951? N	16.6068? E	2016-02-01
ERR1713348	ERS1426795		Wastewater/sludge				wastewater treatment plant	Klaerwerk Ruhleben	Germany		52.5200? N	13.4050? E	2016-02-08
ERR1713349	ERS1426796		Wastewater/sludge				wastewater treatment plant	Renseanl_g Aved?re	Denmark		55.6761? N	12.5683? E	2016-02-03
ERR1713350	ERS1426797		Wastewater/sludge				wastewater treatment plant	Renseanl_g Damhus?en	Denmark		55.6761? N	12.5683? E	2016-02-03
ERR1713351	ERS1426798		Wastewater/sludge				wastewater treatment plant	Renseanl_g Lynetten	Denmark		55.6761? N	12.5683? E	2016-02-03
ERR1713352	ERS1426799		Wastewater/sludge				river	Machangara River (cumbaya)	Ecuador		0.1807? S	78.4678? W	2016-02-01
ERR1713353	ERS1426800		Wastewater/sludge				wastewater treatment plant	Planta de tratamiento de Aguas Residuales (San Cristobal)	Ecuador		0.8675? S	89.4364? W	2016-02-06
ERR1713354	ERS1426801		Wastewater/sludge				wastewater treatment plant	EDAR Bes?s	Spain		41.3851? N	2.1734? E	2016-02-10
ERR1713355	ERS1426802		Wastewater/sludge				wastewater treatment plant	Kaliti	Ethiopia		8.9806? N	38.7578? E	2016-02-01
ERR1713356	ERS1426803		Wastewater/sludge				wastewater treatment plant	Viikinm_ki waste water plant	Finland		60.1699? N	24.9384? E	2016-01-26
ERR1713357	ERS1426804		Wastewater/sludge				waste water pipe (before wastewater treatment plant)	Ortachala District	Georgia		41.7151? N	44.8271? E	2016-01-25
ERR1713358	ERS1426805		Wastewater/sludge				open sewer line	Changli	Ghana		9.4329? N	0.8485? W	2016-01-30
ERR1713359	ERS1426806		Wastewater/sludge				open sewer line	Water and Sewage Pumping Site	Gambia		13.4549? N	16.5790? W	2016-01-28
ERR1713360	ERS1426807		Wastewater/sludge				wastewater treatment plant	Central wastewater treatment plant Zagreb	Croatia		45.8150? N	15.9819? E	2016-02-08
ERR1713361	ERS1426808		Wastewater/sludge				wastewater treatment plant	Budapest North	Hungary		47.4979? N	19.0402? E	2016-02-02
ERR1713362	ERS1426809		Wastewater/sludge				wastewater treatment plant	Ernakulam	India		9.9312? N	76.2673? E	2016-01-27
ERR1713363	ERS1426810		Wastewater/sludge				wastewater treatment plant	Entry to Mutton Island Causeway	Ireland		53.2707? N	9.0568? W	2016-02-10
ERR1713364	ERS1426811		Wastewater/sludge				wastewater treatment plant	Tehran southern sewage treatment plant	Iran		35.6892? N	51.3890? E	2016-02-02
ERR1713365	ERS1426812		Wastewater/sludge				wastewater treatment plant	Klettagardar	Iceland		64.1265? N	21.8174? W	2016-02-02
ERR1713366	ERS1426813		Wastewater/sludge				wastewater treatment plant	Sorek Sewage Treatment Facilty	Israel		31.7683? N	35.2137? E	2016-01-31
ERR1713367	ERS1426814		Wastewater/sludge				wastewater treatment plant	Impianto di Depurazione ACEA ATO2 Rome Sud (WWTP ACEA ATO2 Rome South)	Italy		41.9028? N	12.4964? E	2016-02-02
ERR1713368	ERS1426815		Wastewater/sludge				open sewer line	Aeration station	Kazakhstan		43.2220? N	76.8512? E	2016-02-02
ERR1713369	ERS1426816		Wastewater/sludge				city sewer treatment	Ruai	Kenya		1.2921? S	36.8219? E	2016-02-08
ERR1713370	ERS1426817		Wastewater/sludge				open sewer line	Boeng Tum Pun	Cambodia		11.5449? N	104.8922? E	2016-02-05
ERR1713371	ERS1426818		Wastewater/sludge				wastewater treatment plant	Madampitiya pumping House	Sri Lanka		6.9271? N	79.8612? E	2016-02-28
ERR1713372	ERS1426819		Wastewater/sludge				wastewater treatment plant	Station d'_puration Luxembourg-Beggen	Luxembourg		49.5096? N	5.9221? E	2016-02-01
ERR1713373	ERS1426820		Wastewater/sludge				wastewater treatment plant	Daugava waste water pump station	Latvia		56.9496? N	24.1052? E	2016-02-01
ERR1713374	ERS1426821		Wastewater/sludge				Not determined	Not determined	Moldova		47.0105? N	28.8638? E	2016-02-04
ERR1713375	ERS1426822		Wastewater/sludge				open sewer line	Most Bliznaci - Aerodrom	Macedonia		41.9973? N	21.4280? E	2016-02-02
ERR1713376	ERS1426823		Wastewater/sludge				wastewater treatment plant	Ta' Barkat waste water treatment plant	Malta		35.8902? N	14.4767? E	2016-02-01
ERR1713377	ERS1426824		Wastewater/sludge				wastewater treatment plant	Bunus Sewage Treatment Plant	Malaysia		5.7288? N	100.5071? E	2016-02-04
ERR1713378	ERS1426825		Wastewater/sludge				wastewater treatment plant	Abesan Low Cost Estate	Nigeria		7.3775? N	3.9470? E	2016-02-02
ERR1713379	ERS1426826		Wastewater/sludge				wastewater treatment plant	WWTP Amsterdam-West	Netherlands		52.1365? N	5.2104? E	2016-01-27
ERR1713380	ERS1426827		Wastewater/sludge				wastewater treatment plant	VEAS	Norway		59.9139? N	10.7522? E	2016-02-03
ERR1713381	ERS1426828		Wastewater/sludge				open sewer line	Bagmati	Nepal		27.7172? N	85.3240? E	2016-01-30
ERR1713382	ERS1426829		Wastewater/sludge				wastewater treatment plant	Tahuna WWTP	New Zealand		45.8788? S	170.5028? E	2016-01-27
ERR1713383	ERS1426830		Wastewater/sludge				wastewater treatment plant	Miejskie Przedsiebiorstwo Wodociagow i Kanalizacji	Poland		51.4164? N	21.9693? E	2016-02-02
ERR1713384	ERS1426831		Wastewater/sludge				covered sewer line	TP-2, Mahmoodabad (Chanesar Halt)	Pakistan		24.8615? N	67.0099? E	2016-01-27
ERR1713385	ERS1426832		Wastewater/sludge				waste water pipe (before wastewater treatment plant)	Ate - Vitarte District	Peru		12.0464? S	77.0428? W	2016-02-04
ERR1713386	ERS1426833		Wastewater/sludge				open sewer line	Station d'_puration de Camb_r?ne	Senegal		14.7645? N	17.3660? W	2016-02-02
ERR1713387	ERS1426834		Wastewater/sludge				wastewater treatment plant	Ulu Pandan Wastewater Reclaimation Plant	Singapore		1.3521? N	103.8198? E	2016-02-03
ERR1713388	ERS1426835		Wastewater/sludge				open sewer line	Istovari_te	Serbia		44.7866? N	20.4489? E	2016-01-27
ERR1713389	ERS1426836		Wastewater/sludge				wastewater treatment plant	?_OV -Central Sewage and Waste Water Treatment Plant	Slovakia		48.1486? N	17.1077? E	2016-02-02
ERR1713390	ERS1426837		Wastewater/sludge				wastewater treatment plant	Central waste water treatment plant of Ljubljana	Slovenia		46.0569? N	14.5058? E	2016-01-25
ERR1713391	ERS1426838		Wastewater/sludge				wastewater treatment plant	Kungs_ngsverket	Sweden		59.8586? N	17.6389? E	2016-02-02
ERR1713392	ERS1426839		Wastewater/sludge				wastewater treatment plant	Ryaverket	Sweden		57.7089? N	11.9746? E	2016-02-11
ERR1713393	ERS1426840		Wastewater/sludge				open sewer line	Chari Mongo and Ardepdjoumal sites	Chad		12.1348? N	15.0557? E	2016-01-26
ERR1713394	ERS1426841		Wastewater/sludge				open sewer line	Egout de la plage	Togo		6.1725? N	1.2314? E	2016-01-29
ERR1713395	ERS1426842		Wastewater/sludge				wastewater treatment plant	Tatlar Wastewater Treatment Plant	Turkey		39.9334? N	32.8597? E	2016-02-03
ERR1713396	ERS1426843		Wastewater/sludge				wastewater treatment plant	MABOGINI	Tanzania		3.3439? S	37.3293? E	2016-02-03
ERR1713397	ERS1426844		Wastewater/sludge				wastewater treatment plant	Not determined	USA		33.7490987 N	84.3901849 W	2016-02-02
ERR1713398	ERS1426845		Wastewater/sludge				wastewater treatment plant	Not determined	USA		47.6038321 N	122.3300624 W	2016-02-01
ERR1713399	ERS1426846		Wastewater/sludge				wastewater treatment plant	Not determined	USA		41.8755546 N	87.6244212 W	2016-02-24
ERR1713400	ERS1426847		Wastewater/sludge				wastewater treatment plant	Not determined	USA		31.8111305 N	106.501349395577 W	2016-02-23
ERR1713401	ERS1426848		Wastewater/sludge				wastewater treatment plant	Not determined	USA		45.5202471 N	122.6741949 W	2016-02-10
ERR1713402	ERS1426849		Wastewater/sludge				wastewater treatment plant	Not determined	USA		31.8111305 N	106.501349395577 W	2016-02-22
ERR1713403	ERS1426850		Wastewater/sludge				wastewater treatment plant	Not determined	USA		31.8111305 N	106.501349395577 W	2016-02-22
ERR1713404	ERS1426851		Wastewater/sludge				wastewater treatment plant	Not determined	USA		31.8111305 N	106.501349395577 W	2016-02-23
ERR1713405	ERS1426852		Wastewater/sludge				wastewater treatment plant	Not determined	USA		39.8714085 N	104.2701374 W	2016-03-28
ERR1713406	ERS1426853		Wastewater/sludge				wastewater treatment plant	Not determined	USA		40.0149856 N	105.2705456 W	2016-03-28
ERR1713407	ERS1426854		Wastewater/sludge				colletion tank of wastewater treatment plant	Not determined	Viet Nam		10.8231? N	106.6297? E	2016-01-27
ERR1713408	ERS1426855		Wastewater/sludge				manholes of sewage system	The wastewater network-Prishtina	Kosovo		42.6629? N	42.6629? N,	2016-02-03
ERR1713409	ERS1426856		Wastewater/sludge				wastewater treatment plant	Daspoort	South Africa		26.2041? S	28.0473? E	2016-02-04
ERR1713410	ERS1426857		Wastewater/sludge				wastewater treatment plant	Manchinchi Sewage Plant	Zambia		15.3875? S	28.3228? E	2016-01-25
ERR1713411	ERS1426858		Wastewater/sludge				wastewater treatment plant	Nkana East Sewage Plant	Zambia		12.8232? S	28.2176? E	2016-01-12
ERR1725938	ERS1426778		Wastewater/sludge				stream	Yzberisht	Albania		41.3275? N	9.8187? E	2016-02-01
ERR1725939	ERS1426779		Wastewater/sludge				wastewater treatment plant	Lower Molongolo Water Quality Control Plant	Australia		35.3452? S	149.0950? E	2016-02-04
ERR1725940	ERS1426779		Wastewater/sludge				wastewater treatment plant	Lower Molongolo Water Quality Control Plant	Australia		35.3452? S	149.0950? E	2016-02-04
ERR1725941	ERS1426780		Wastewater/sludge				wastewater treatment plant	Western Treatment Plant	Australia		37.9145? S	144.6432? E	2016-02-08
ERR1725942	ERS1426780		Wastewater/sludge				wastewater treatment plant	Western Treatment Plant	Australia		37.9145? S	144.6432? E	2016-02-08
ERR1725943	ERS1426780		Wastewater/sludge				wastewater treatment plant	Western Treatment Plant	Australia		37.9145? S	144.6432? E	2016-02-08
ERR1725944	ERS1426780		Wastewater/sludge				wastewater treatment plant	Western Treatment Plant	Australia		37.9145? S	144.6432? E	2016-02-08
ERR1725945	ERS1426781		Wastewater/sludge				wastewater treatment plant	Main sewage treatment plant of the city of Vienna	Austria		48.2082? N	16.3738? E	2016-02-04
ERR1725946	ERS1426781		Wastewater/sludge				wastewater treatment plant	Main sewage treatment plant of the city of Vienna	Austria		48.2082? N	16.3738? E	2016-02-04
ERR1725947	ERS1426782		Wastewater/sludge				wastewater treatment plant	Wastewater Treatment Plant - Kubratovo	Bulgaria		42.6977? N	23.3219? E	2016-02-04
ERR1725948	ERS1426782		Wastewater/sludge				wastewater treatment plant	Wastewater Treatment Plant - Kubratovo	Bulgaria		42.6977? N	23.3219? E	2016-02-04
ERR1725949	ERS1426783		Wastewater/sludge				wastewater treatment plant	ETE Arrudas	Brazil		1.4558? S	48.4902? W	2016-02-16
ERR1725950	ERS1426784		Wastewater/sludge				wastewater treatment plant	Bel_m - Sideral	Brazil		1.4558? S	48.4902? W	2016-02-15
ERR1725951	ERS1426784		Wastewater/sludge				wastewater treatment plant	Bel_m - Sideral	Brazil		1.4558? S	48.4902? W	2016-02-15
ERR1725952	ERS1426785		Wastewater/sludge				wastewater treatment plant	Gaborone Wastewater Treatment Plant	Botswana		22.5515? S	27.1147? E	2016-01-25
ERR1725953	ERS1426785		Wastewater/sludge				wastewater treatment plant	Gaborone Wastewater Treatment Plant	Botswana		22.5515? S	27.1147? E	2016-01-25
ERR1725954	ERS1426786		Wastewater/sludge				wastewater treatment plant	Regina Waste Water Treatment Plant	Canada		50.4452? N	104.6189? W	2016-01-26
ERR1725955	ERS1426787		Wastewater/sludge				wastewater treatment plant	Bonnybrook	Canada		51.0486? N	114.0708? W	2016-02-01
ERR1725956	ERS1426787		Wastewater/sludge				wastewater treatment plant	Bonnybrook	Canada		51.0486? N	114.0708? W	2016-02-01
ERR1725957	ERS1426787		Wastewater/sludge				wastewater treatment plant	Bonnybrook	Canada		51.0486? N	114.0708? W	2016-02-01
ERR1725958	ERS1426787		Wastewater/sludge				wastewater treatment plant	Bonnybrook	Canada		51.0486? N	114.0708? W	2016-02-01
ERR1725959	ERS1426788		Wastewater/sludge				wastewater treatment plant	Humber Treatment Plant	Canada		43.6532? N	79.3832? W	2016-02-01
ERR1725960	ERS1426788		Wastewater/sludge				wastewater treatment plant	Humber Treatment Plant	Canada		43.6532? N	79.3832? W	2016-02-01
ERR1725961	ERS1426790		Wastewater/sludge				wastewater treatment plant	Ara region bern ag	Switzerland		46.9480? N	7.4474? E	2016-01-27
ERR1725962	ERS1426790		Wastewater/sludge				wastewater treatment plant	Ara region bern ag	Switzerland		46.9480? N	7.4474? E	2016-01-27
ERR1725963	ERS1426790		Wastewater/sludge				wastewater treatment plant	Ara region bern ag	Switzerland		46.9480? N	7.4474? E	2016-01-27
ERR1725964	ERS1426790		Wastewater/sludge				wastewater treatment plant	Ara region bern ag	Switzerland		46.9480? N	7.4474? E	2016-01-27
ERR1725965	ERS1426792		Wastewater/sludge				open sewer line	Bay of Cocody	Cote d'Ivoire		5.3600? N	4.0083? W	2016-01-25
ERR1725966	ERS1426794		Wastewater/sludge				wastewater treatment plant	Prague Bubene_ - Pra_sk_ vodovody a kanalizace	Czech Republic		49.1951? N	16.6068? E	2016-02-01
ERR1725967	ERS1426795		Wastewater/sludge				wastewater treatment plant	Klaerwerk Ruhleben	Germany		52.5200? N	13.4050? E	2016-02-08
ERR1725968	ERS1426795		Wastewater/sludge				wastewater treatment plant	Klaerwerk Ruhleben	Germany		52.5200? N	13.4050? E	2016-02-08
ERR1725969	ERS1426801		Wastewater/sludge				wastewater treatment plant	EDAR Bes?s	Spain		41.3851? N	2.1734? E	2016-02-10
ERR1725970	ERS1426801		Wastewater/sludge				wastewater treatment plant	EDAR Bes?s	Spain		41.3851? N	2.1734? E	2016-02-10
ERR1725971	ERS1426801		Wastewater/sludge				wastewater treatment plant	EDAR Bes?s	Spain		41.3851? N	2.1734? E	2016-02-10
ERR1725972	ERS1426801		Wastewater/sludge				wastewater treatment plant	EDAR Bes?s	Spain		41.3851? N	2.1734? E	2016-02-10
ERR1725973	ERS1426803		Wastewater/sludge				wastewater treatment plant	Viikinm_ki waste water plant	Finland		60.1699? N	24.9384? E	2016-01-26
ERR1725974	ERS1426804		Wastewater/sludge				waste water pipe (before wastewater treatment plant)	Ortachala District	Georgia		41.7151? N	44.8271? E	2016-01-25
ERR1725975	ERS1426804		Wastewater/sludge				waste water pipe (before wastewater treatment plant)	Ortachala District	Georgia		41.7151? N	44.8271? E	2016-01-25
ERR1725976	ERS1426807		Wastewater/sludge				wastewater treatment plant	Central wastewater treatment plant Zagreb	Croatia		45.8150? N	15.9819? E	2016-02-08
ERR1725977	ERS1426807		Wastewater/sludge				wastewater treatment plant	Central wastewater treatment plant Zagreb	Croatia		45.8150? N	15.9819? E	2016-02-08
ERR1725978	ERS1426809		Wastewater/sludge				wastewater treatment plant	Ernakulam	India		9.9312? N	76.2673? E	2016-01-27
ERR1725979	ERS1426810		Wastewater/sludge				wastewater treatment plant	Entry to Mutton Island Causeway	Ireland		53.2707? N	9.0568? W	2016-02-10
ERR1725980	ERS1426810		Wastewater/sludge				wastewater treatment plant	Entry to Mutton Island Causeway	Ireland		53.2707? N	9.0568? W	2016-02-10
ERR1725981	ERS1426811		Wastewater/sludge				wastewater treatment plant	Tehran southern sewage treatment plant	Iran		35.6892? N	51.3890? E	2016-02-02
ERR1725982	ERS1426812		Wastewater/sludge				wastewater treatment plant	Klettagardar	Iceland		64.1265? N	21.8174? W	2016-02-02
ERR1725983	ERS1426813		Wastewater/sludge				wastewater treatment plant	Sorek Sewage Treatment Facilty	Israel		31.7683? N	35.2137? E	2016-01-31
ERR1725984	ERS1426813		Wastewater/sludge				wastewater treatment plant	Sorek Sewage Treatment Facilty	Israel		31.7683? N	35.2137? E	2016-01-31
ERR1725985	ERS1426816		Wastewater/sludge				city sewer treatment	Ruai	Kenya		1.2921? S	36.8219? E	2016-02-08
ERR1725986	ERS1426816		Wastewater/sludge				city sewer treatment	Ruai	Kenya		1.2921? S	36.8219? E	2016-02-08
ERR1725987	ERS1426820		Wastewater/sludge				wastewater treatment plant	Daugava waste water pump station	Latvia		56.9496? N	24.1052? E	2016-02-01
ERR1725988	ERS1426821		Wastewater/sludge				Not determined	Not determined	Moldova		47.0105? N	28.8638? E	2016-02-04
ERR1725989	ERS1426821		Wastewater/sludge				Not determined	Not determined	Moldova		47.0105? N	28.8638? E	2016-02-04
ERR1725990	ERS1426822		Wastewater/sludge				open sewer line	Most Bliznaci - Aerodrom	Macedonia		41.9973? N	21.4280? E	2016-02-02
ERR1725991	ERS1426822		Wastewater/sludge				open sewer line	Most Bliznaci - Aerodrom	Macedonia		41.9973? N	21.4280? E	2016-02-02
ERR1725992	ERS1426823		Wastewater/sludge				wastewater treatment plant	Ta' Barkat waste water treatment plant	Malta		35.8902? N	14.4767? E	2016-02-01
ERR1725993	ERS1426823		Wastewater/sludge				wastewater treatment plant	Ta' Barkat waste water treatment plant	Malta		35.8902? N	14.4767? E	2016-02-01
ERR1725994	ERS1426824		Wastewater/sludge				wastewater treatment plant	Bunus Sewage Treatment Plant	Malaysia		5.7288? N	100.5071? E	2016-02-04
ERR1725995	ERS1426824		Wastewater/sludge				wastewater treatment plant	Bunus Sewage Treatment Plant	Malaysia		5.7288? N	100.5071? E	2016-02-04
ERR1725996	ERS1426825		Wastewater/sludge				wastewater treatment plant	Abesan Low Cost Estate	Nigeria		7.3775? N	3.9470? E	2016-02-02
ERR1725997	ERS1426826		Wastewater/sludge				wastewater treatment plant	WWTP Amsterdam-West	Netherlands		52.1365? N	5.2104? E	2016-01-27
ERR1725998	ERS1426826		Wastewater/sludge				wastewater treatment plant	WWTP Amsterdam-West	Netherlands		52.1365? N	5.2104? E	2016-01-27
ERR1725999	ERS1426827		Wastewater/sludge				wastewater treatment plant	VEAS	Norway		59.9139? N	10.7522? E	2016-02-03
ERR1726000	ERS1426830		Wastewater/sludge				wastewater treatment plant	Miejskie Przedsiebiorstwo Wodociagow i Kanalizacji	Poland		51.4164? N	21.9693? E	2016-02-02
ERR1726001	ERS1426834		Wastewater/sludge				wastewater treatment plant	Ulu Pandan Wastewater Reclaimation Plant	Singapore		1.3521? N	103.8198? E	2016-02-03
ERR1726002	ERS1426835		Wastewater/sludge				open sewer line	Istovari_te	Serbia		44.7866? N	20.4489? E	2016-01-27
ERR1726003	ERS1426836		Wastewater/sludge				wastewater treatment plant	?_OV -Central Sewage and Waste Water Treatment Plant	Slovakia		48.1486? N	17.1077? E	2016-02-02
ERR1726004	ERS1426837		Wastewater/sludge				wastewater treatment plant	Central waste water treatment plant of Ljubljana	Slovenia		46.0569? N	14.5058? E	2016-01-25
ERR1726005	ERS1426839		Wastewater/sludge				wastewater treatment plant	Ryaverket	Sweden		57.7089? N	11.9746? E	2016-02-11
ERR1726006	ERS1426839		Wastewater/sludge				wastewater treatment plant	Ryaverket	Sweden		57.7089? N	11.9746? E	2016-02-11
ERR1726007	ERS1426840		Wastewater/sludge				open sewer line	Chari Mongo and Ardepdjoumal sites	Chad		12.1348? N	15.0557? E	2016-01-26
ERR1726008	ERS1426840		Wastewater/sludge				open sewer line	Chari Mongo and Ardepdjoumal sites	Chad		12.1348? N	15.0557? E	2016-01-26
ERR1726009	ERS1426842		Wastewater/sludge				wastewater treatment plant	Tatlar Wastewater Treatment Plant	Turkey		39.9334? N	32.8597? E	2016-02-03
ERR1726010	ERS1426845		Wastewater/sludge				wastewater treatment plant	Not determined	USA		47.6038321 N	122.3300624 W	2016-02-01
ERR1726011	ERS1426845		Wastewater/sludge				wastewater treatment plant	Not determined	USA		47.6038321 N	122.3300624 W	2016-02-01
ERR1726012	ERS1426846		Wastewater/sludge				wastewater treatment plant	Not determined	USA		41.8755546 N	87.6244212 W	2016-02-24
ERR1726013	ERS1426846		Wastewater/sludge				wastewater treatment plant	Not determined	USA		41.8755546 N	87.6244212 W	2016-02-24
ERR1726014	ERS1426846		Wastewater/sludge				wastewater treatment plant	Not determined	USA		41.8755546 N	87.6244212 W	2016-02-24
ERR1726015	ERS1426846		Wastewater/sludge				wastewater treatment plant	Not determined	USA		41.8755546 N	87.6244212 W	2016-02-24
ERR1726016	ERS1426848		Wastewater/sludge				wastewater treatment plant	Not determined	USA		45.5202471 N	122.6741949 W	2016-02-10
ERR1726017	ERS1426848		Wastewater/sludge				wastewater treatment plant	Not determined	USA		45.5202471 N	122.6741949 W	2016-02-10
ERR1726018	ERS1426849		Wastewater/sludge				wastewater treatment plant	Not determined	USA		31.8111305 N	106.501349395577 W	2016-02-22
ERR1726019	ERS1426849		Wastewater/sludge				wastewater treatment plant	Not determined	USA		31.8111305 N	106.501349395577 W	2016-02-22
ERR1726020	ERS1426850		Wastewater/sludge				wastewater treatment plant	Not determined	USA		31.8111305 N	106.501349395577 W	2016-02-22
ERR1726021	ERS1426850		Wastewater/sludge				wastewater treatment plant	Not determined	USA		31.8111305 N	106.501349395577 W	2016-02-22
ERR1726022	ERS1426850		Wastewater/sludge				wastewater treatment plant	Not determined	USA		31.8111305 N	106.501349395577 W	2016-02-22
ERR1726023	ERS1426850		Wastewater/sludge				wastewater treatment plant	Not determined	USA		31.8111305 N	106.501349395577 W	2016-02-22
ERR1726024	ERS1426851		Wastewater/sludge				wastewater treatment plant	Not determined	USA		31.8111305 N	106.501349395577 W	2016-02-23
ERR1726025	ERS1426851		Wastewater/sludge				wastewater treatment plant	Not determined	USA		31.8111305 N	106.501349395577 W	2016-02-23
ERR1726026	ERS1426851		Wastewater/sludge				wastewater treatment plant	Not determined	USA		31.8111305 N	106.501349395577 W	2016-02-23
ERR1726027	ERS1426851		Wastewater/sludge				wastewater treatment plant	Not determined	USA		31.8111305 N	106.501349395577 W	2016-02-23
ERR1726028	ERS1426851		Wastewater/sludge				wastewater treatment plant	Not determined	USA		31.8111305 N	106.501349395577 W	2016-02-23
ERR1726029	ERS1426851		Wastewater/sludge				wastewater treatment plant	Not determined	USA		31.8111305 N	106.501349395577 W	2016-02-23
ERR1726030	ERS1426856		Wastewater/sludge				wastewater treatment plant	Daspoort	South Africa		26.2041? S	28.0473? E	2016-02-04
ERR1726031	ERS1426857		Wastewater/sludge				wastewater treatment plant	Manchinchi Sewage Plant	Zambia		15.3875? S	28.3228? E	2016-01-25
ERR1726032	ERS1426858		Wastewater/sludge				wastewater treatment plant	Nkana East Sewage Plant	Zambia		12.8232? S	28.2176? E	2016-01-12
ERR1726033	ERS1426858		Wastewater/sludge				wastewater treatment plant	Nkana East Sewage Plant	Zambia		12.8232? S	28.2176? E	2016-01-12
ERR1726034	ERS1426858		Wastewater/sludge				wastewater treatment plant	Nkana East Sewage Plant	Zambia		12.8232? S	28.2176? E	2016-01-12
ERR1726035	ERS1426858		Wastewater/sludge				wastewater treatment plant	Nkana East Sewage Plant	Zambia		12.8232? S	28.2176? E	2016-01-12
ERR1823510	ERS1545891	ERP021367	Wastewater/sludge	anaerobic reactor	mesophilic anaerobic reactor	wastewater	wastewater/sludge		Belgium		50.9	4.7	2015-01-16
ERR1823511	ERS1545892	ERP021367	Wastewater/sludge	anaerobic reactor	mesophilic anaerobic reactor	wastewater	wastewater/sludge		Belgium		50.9	4.7	2015-01-16
ERR1823512	ERS1545893	ERP021367	Wastewater/sludge	anaerobic reactor	mesophilic anaerobic reactor	wastewater	wastewater/sludge		Belgium		50.9	4.7	2015-01-16
ERR1857181	ERS1572689	ERP021742	Wastewater/sludge	wastewater metagenome					Netherlands		52.3175	4.48978	2015-09-29
ERR1857182	ERS1572690	ERP021742	Wastewater/sludge	wastewater metagenome					Netherlands		52.3167	4.4892	2015-09-29
ERR1857183	ERS1572691	ERP021742	Wastewater/sludge	wastewater metagenome					Netherlands		52.3159	4.48862	2015-09-29
ERR1857184	ERS1572692	ERP021742	Wastewater/sludge	wastewater metagenome					Netherlands		52.3151	4.48804	2015-10-06
ERR1857187	ERS1572695	ERP021742	Wastewater/sludge	wastewater metagenome					Netherlands		52.3142	4.48746	2015-10-13
ERR1857188	ERS1572696	ERP021742	Wastewater/sludge	wastewater metagenome					Netherlands		52.3134	4.48688	2015-10-13
ERR1857189	ERS1572697	ERP021742	Wastewater/sludge	wastewater metagenome					Netherlands		52.3126	4.4863	2015-10-13
ERR1857190	ERS1572698	ERP021742	Wastewater/sludge	wastewater metagenome					Netherlands				2015-09-29
ERR1857193	ERS1572701	ERP021742	Wastewater/sludge	wastewater metagenome					Netherlands		52.3118	4.48573	2015-10-06
ERR1857194	ERS1572702	ERP021742	Wastewater/sludge	wastewater metagenome					Netherlands		52.311	4.48515	2015-10-06
ERR1857195	ERS1572703	ERP021742	Wastewater/sludge	wastewater metagenome					Netherlands		52.3101	4.48457	2015-10-06
ERR1857196	ERS1572704	ERP021742	Wastewater/sludge	wastewater metagenome					Netherlands		52.3093	4.48399	2015-10-13
ERR1857197	ERS1572705	ERP021742	Wastewater/sludge	wastewater metagenome					Netherlands		52.3085	4.48341	2015-10-13
ERR1857198	ERS1572706	ERP021742	Wastewater/sludge	wastewater metagenome					Netherlands		52.3126	4.4863	2015-10-13
ERR1857199	ERS1572707	ERP021742	Wastewater/sludge	wastewater metagenome					Netherlands		52.3118	4.48573	2015-09-29
ERR1857202	ERS1572710	ERP021742	Wastewater/sludge	wastewater metagenome					Netherlands		52.311	4.48515	2015-10-06
ERR1857203	ERS1572711	ERP021742	Wastewater/sludge	wastewater metagenome					Netherlands		52.3101	4.48457	2015-10-06
ERR1857204	ERS1572712	ERP021742	Wastewater/sludge	wastewater metagenome					Netherlands		52.3093	4.48399	2015-10-06
ERR1857205	ERS1572713	ERP021742	Wastewater/sludge	wastewater metagenome					Netherlands		52.3085	4.48341	2015-10-13
ERR1857206	ERS1572714	ERP021742	Wastewater/sludge	wastewater metagenome					Netherlands		52.3077	4.48283	2015-10-13
ERR1857207	ERS1572715	ERP021742	Wastewater/sludge	wastewater metagenome					Netherlands		52.3069	4.48225	2015-10-13
ERR1857208	ERS1572716	ERP021742	Wastewater/sludge	wastewater metagenome					Netherlands		52.306	4.48167	2015-09-29
ERR1857210	ERS1572718	ERP021742	Wastewater/sludge	wastewater metagenome					Netherlands		52.3052	4.48109	2015-09-29
ERR1857211	ERS1572719	ERP021742	Wastewater/sludge	wastewater metagenome					Netherlands		52.3044	4.48051	2015-10-06
ERR1857212	ERS1572720	ERP021742	Wastewater/sludge	wastewater metagenome					Netherlands		52.3036	4.47994	2015-10-06
ERR1857213	ERS1572721	ERP021742	Wastewater/sludge	wastewater metagenome					Netherlands		52.3028	4.47936	2015-10-06
ERR1857214	ERS1572722	ERP021742	Wastewater/sludge	wastewater metagenome					Netherlands		52.3019	4.47878	2015-10-13
ERR1857215	ERS1572723	ERP021742	Wastewater/sludge	wastewater metagenome					Netherlands		52.3011	4.4782	2015-10-13
ERR1857216	ERS1572724	ERP021742	Wastewater/sludge	wastewater metagenome					Netherlands		52.3003	4.47762	2015-10-13
ERR2592244	ERS1426778		Wastewater/sludge				stream	Yzberisht	Albania		41.3275? N	9.8187? E	2016-02-01
ERR2592245	ERS1426779		Wastewater/sludge				wastewater treatment plant	Lower Molongolo Water Quality Control Plant	Australia		35.3452? S	149.0950? E	2016-02-04
ERR2592246	ERS1426781		Wastewater/sludge				wastewater treatment plant	Main sewage treatment plant of the city of Vienna	Austria		48.2082? N	16.3738? E	2016-02-04
ERR2592247	ERS1426782		Wastewater/sludge				wastewater treatment plant	Wastewater Treatment Plant - Kubratovo	Bulgaria		42.6977? N	23.3219? E	2016-02-04
ERR2592248	ERS1426783		Wastewater/sludge				wastewater treatment plant	ETE Arrudas	Brazil		1.4558? S	48.4902? W	2016-02-16
ERR2592249	ERS1426785		Wastewater/sludge				wastewater treatment plant	Gaborone Wastewater Treatment Plant	Botswana		22.5515? S	27.1147? E	2016-01-25
ERR2592250	ERS1426788		Wastewater/sludge				wastewater treatment plant	Humber Treatment Plant	Canada		43.6532? N	79.3832? W	2016-02-01
ERR2592251	ERS1426790		Wastewater/sludge				wastewater treatment plant	Ara region bern ag	Switzerland		46.9480? N	7.4474? E	2016-01-27
ERR2592252	ERS1426792		Wastewater/sludge				open sewer line	Bay of Cocody	Cote d'Ivoire		5.3600? N	4.0083? W	2016-01-25
ERR2592253	ERS1426794		Wastewater/sludge				wastewater treatment plant	Prague Bubene_ - Pra_sk_ vodovody a kanalizace	Czech Republic		49.1951? N	16.6068? E	2016-02-01
ERR2592254	ERS1426795		Wastewater/sludge				wastewater treatment plant	Klaerwerk Ruhleben	Germany		52.5200? N	13.4050? E	2016-02-08
ERR2592255	ERS1426803		Wastewater/sludge				wastewater treatment plant	Viikinm_ki waste water plant	Finland		60.1699? N	24.9384? E	2016-01-26
ERR2592256	ERS1426804		Wastewater/sludge				waste water pipe (before wastewater treatment plant)	Ortachala District	Georgia		41.7151? N	44.8271? E	2016-01-25
ERR2592257	ERS1426807		Wastewater/sludge				wastewater treatment plant	Central wastewater treatment plant Zagreb	Croatia		45.8150? N	15.9819? E	2016-02-08
ERR2592258	ERS1426809		Wastewater/sludge				wastewater treatment plant	Ernakulam	India		9.9312? N	76.2673? E	2016-01-27
ERR2592259	ERS1426811		Wastewater/sludge				wastewater treatment plant	Tehran southern sewage treatment plant	Iran		35.6892? N	51.3890? E	2016-02-02
ERR2592260	ERS1426812		Wastewater/sludge				wastewater treatment plant	Klettagardar	Iceland		64.1265? N	21.8174? W	2016-02-02
ERR2592261	ERS1426816		Wastewater/sludge				city sewer treatment	Ruai	Kenya		1.2921? S	36.8219? E	2016-02-08
ERR2592262	ERS1426820		Wastewater/sludge				wastewater treatment plant	Daugava waste water pump station	Latvia		56.9496? N	24.1052? E	2016-02-01
ERR2592263	ERS1426822		Wastewater/sludge				open sewer line	Most Bliznaci - Aerodrom	Macedonia		41.9973? N	21.4280? E	2016-02-02
ERR2592264	ERS1426824		Wastewater/sludge				wastewater treatment plant	Bunus Sewage Treatment Plant	Malaysia		5.7288? N	100.5071? E	2016-02-04
ERR2592265	ERS1426825		Wastewater/sludge				wastewater treatment plant	Abesan Low Cost Estate	Nigeria		7.3775? N	3.9470? E	2016-02-02
ERR2592266	ERS1426826		Wastewater/sludge				wastewater treatment plant	WWTP Amsterdam-West	Netherlands		52.1365? N	5.2104? E	2016-01-27
ERR2592267	ERS1426827		Wastewater/sludge				wastewater treatment plant	VEAS	Norway		59.9139? N	10.7522? E	2016-02-03
ERR2592268	ERS1426830		Wastewater/sludge				wastewater treatment plant	Miejskie Przedsiebiorstwo Wodociagow i Kanalizacji	Poland		51.4164? N	21.9693? E	2016-02-02
ERR2592269	ERS1426834		Wastewater/sludge				wastewater treatment plant	Ulu Pandan Wastewater Reclaimation Plant	Singapore		1.3521? N	103.8198? E	2016-02-03
ERR2592270	ERS1426835		Wastewater/sludge				open sewer line	Istovari_te	Serbia		44.7866? N	20.4489? E	2016-01-27
ERR2592271	ERS1426837		Wastewater/sludge				wastewater treatment plant	Central waste water treatment plant of Ljubljana	Slovenia		46.0569? N	14.5058? E	2016-01-25
ERR2592272	ERS1426840		Wastewater/sludge				open sewer line	Chari Mongo and Ardepdjoumal sites	Chad		12.1348? N	15.0557? E	2016-01-26
ERR2592273	ERS1426842		Wastewater/sludge				wastewater treatment plant	Tatlar Wastewater Treatment Plant	Turkey		39.9334? N	32.8597? E	2016-02-03
ERR2592274	ERS1426845		Wastewater/sludge				wastewater treatment plant	Not determined	USA		47.6038321 N	122.3300624 W	2016-02-01
ERR2592275	ERS1426846		Wastewater/sludge				wastewater treatment plant	Not determined	USA		41.8755546 N	87.6244212 W	2016-02-24
ERR2592276	ERS1426847		Wastewater/sludge				wastewater treatment plant	Not determined	USA		31.8111305 N	106.501349395577 W	2016-02-23
ERR2592277	ERS1426848		Wastewater/sludge				wastewater treatment plant	Not determined	USA		45.5202471 N	122.6741949 W	2016-02-10
ERR2592278	ERS1426849		Wastewater/sludge				wastewater treatment plant	Not determined	USA		31.8111305 N	106.501349395577 W	2016-02-22
ERR2592279	ERS1426850		Wastewater/sludge				wastewater treatment plant	Not determined	USA		31.8111305 N	106.501349395577 W	2016-02-22
ERR2592280	ERS1426851		Wastewater/sludge				wastewater treatment plant	Not determined	USA		31.8111305 N	106.501349395577 W	2016-02-23
ERR2592281	ERS1426856		Wastewater/sludge				wastewater treatment plant	Daspoort	South Africa		26.2041? S	28.0473? E	2016-02-04
ERR2592282	ERS1426857		Wastewater/sludge				wastewater treatment plant	Manchinchi Sewage Plant	Zambia		15.3875? S	28.3228? E	2016-01-25
ERR2592283	ERS1426858		Wastewater/sludge				wastewater treatment plant	Nkana East Sewage Plant	Zambia		12.8232? S	28.2176? E	2016-01-12
ERR2592328	ERS1426779		Wastewater/sludge				wastewater treatment plant	Lower Molongolo Water Quality Control Plant	Australia		35.3452? S	149.0950? E	2016-02-04
ERR2592329	ERS1426786		Wastewater/sludge				wastewater treatment plant	Regina Waste Water Treatment Plant	Canada		50.4452? N	104.6189? W	2016-01-26
ERR2592330	ERS1426788		Wastewater/sludge				wastewater treatment plant	Humber Treatment Plant	Canada		43.6532? N	79.3832? W	2016-02-01
ERR2592331	ERS1426790		Wastewater/sludge				wastewater treatment plant	Ara region bern ag	Switzerland		46.9480? N	7.4474? E	2016-01-27
ERR2592332	ERS1426795		Wastewater/sludge				wastewater treatment plant	Klaerwerk Ruhleben	Germany		52.5200? N	13.4050? E	2016-02-08
ERR2592333	ERS1426800		Wastewater/sludge				wastewater treatment plant	Planta de tratamiento de Aguas Residuales (San Cristobal)	Ecuador		0.8675? S	89.4364? W	2016-02-06
ERR2592334	ERS1426801		Wastewater/sludge				wastewater treatment plant	EDAR Bes?s	Spain		41.3851? N	2.1734? E	2016-02-10
ERR2592335	ERS1426807		Wastewater/sludge				wastewater treatment plant	Central wastewater treatment plant Zagreb	Croatia		45.8150? N	15.9819? E	2016-02-08
ERR2592336	ERS1426820		Wastewater/sludge				wastewater treatment plant	Daugava waste water pump station	Latvia		56.9496? N	24.1052? E	2016-02-01
ERR2592337	ERS1426824		Wastewater/sludge				wastewater treatment plant	Bunus Sewage Treatment Plant	Malaysia		5.7288? N	100.5071? E	2016-02-04
ERR2592338	ERS1426826		Wastewater/sludge				wastewater treatment plant	WWTP Amsterdam-West	Netherlands		52.1365? N	5.2104? E	2016-01-27
ERR2592339	ERS1426840		Wastewater/sludge				open sewer line	Chari Mongo and Ardepdjoumal sites	Chad		12.1348? N	15.0557? E	2016-01-26
ERR2592340	ERS1426846		Wastewater/sludge				wastewater treatment plant	Not determined	USA		41.8755546 N	87.6244212 W	2016-02-24
ERR2592341	ERS1426850		Wastewater/sludge				wastewater treatment plant	Not determined	USA		31.8111305 N	106.501349395577 W	2016-02-22
ERR2592342	ERS1426851		Wastewater/sludge				wastewater treatment plant	Not determined	USA		31.8111305 N	106.501349395577 W	2016-02-23
ERR2592343	ERS1426858		Wastewater/sludge				wastewater treatment plant	Nkana East Sewage Plant	Zambia		12.8232? S	28.2176? E	2016-01-12
ERR276848	ERS223627	ERP002363	Wastewater/sludge	palm oil mill effluent	closed biodigester	sludge	wastewater/sludge		Malaysia		2	101	2012-10-11
ERR688807	ERS613823	ERP008818	Wastewater/sludge	Wastewater treatment plant	pond	water and sludge	wastewater/sludge		Zimbabwe		-20.108	28.6975	2013
ERR688821	ERS613989	ERP008824	Wastewater/sludge	Wastewater treatment plant	Waste water pond	Water and sludge	wastewater/sludge		Zimbabwe		-20.3079	30.056	2013
ERR712390	ERS632930	ERP009124	Wastewater/sludge	wastewater treatment plant	wastewater treatment plant	activated sludge	wastewater/sludge		Denmark		56.2131	10.2425	2012-10-24
ERR770579	ERS666855	ERP009687	Wastewater/sludge	wastewater treatment plant	wastewater treatment plant	activated sludge	wastewater/sludge		Denmark		57.0495	9.86479	2012-10-31
ERR770580	ERS666856	ERP009687	Wastewater/sludge	wastewater treatment plant	wastewater treatment plant	activated sludge	wastewater/sludge		Denmark		57.0495	9.86479	2012-10-31
ERR770581	ERS666857	ERP009687	Wastewater/sludge	wastewater treatment plant	wastewater treatment plant	activated sludge	wastewater/sludge		Denmark		57.0495	9.86479	2012-10-31
ERR977409	ERS805487	ERP011345	Wastewater/sludge	wastewater treatment plant	wastewater treatment plant	activated sludge	wastewater/sludge		Denmark		57.05	9.86538	2014-08-01
ERR977410	ERS805488	ERP011345	Wastewater/sludge	wastewater treatment plant	wastewater treatment plant	activated sludge	wastewater/sludge		Denmark		57.05	9.86538	2014-08-01
ERR977411	ERS805496	ERP011345	Wastewater/sludge	wastewater treatment plant	wastewater treatment plant	activated sludge	wastewater/sludge		Austria		48.2549	16.4293	2015-01-21
ERR977412	ERS805496	ERP011345	Wastewater/sludge	wastewater treatment plant	wastewater treatment plant	activated sludge	wastewater/sludge		Austria		48.2549	16.4293	2015-01-21
ERR977413	ERS805496	ERP011345	Wastewater/sludge	wastewater treatment plant	wastewater treatment plant	activated sludge	wastewater/sludge		Austria		48.2549	16.4293	2015-01-21
ERR977414	ERS805497	ERP011345	Wastewater/sludge	wastewater treatment plant	wastewater treatment plant	activated sludge	wastewater/sludge		Austria		48.2549	16.4293	2015-01-21
ERR977415	ERS805497	ERP011345	Wastewater/sludge	wastewater treatment plant	wastewater treatment plant	activated sludge	wastewater/sludge		Austria		48.2549	16.4293	2015-01-21
ERR977416	ERS805497	ERP011345	Wastewater/sludge	wastewater treatment plant	wastewater treatment plant	activated sludge	wastewater/sludge		Austria		48.2549	16.4293	2015-01-21
ERR977417	ERS805498	ERP011345	Wastewater/sludge	water well	water well	biofilm material	wastewater/sludge		Germany		52.1489	10.5428	2015-04-27
ERR977418	ERS805498	ERP011345	Wastewater/sludge	water well	water well	biofilm material	wastewater/sludge		Germany		52.1489	10.5428	2015-04-27
ERR977419	ERS805498	ERP011345	Wastewater/sludge	water well	water well	biofilm material	wastewater/sludge		Germany		52.1489	10.5428	2015-04-27
ERR977420	ERS805499	ERP011345	Wastewater/sludge	water well	water well	biofilm material	wastewater/sludge		Germany		52.1489	10.5428	2015-04-28
ERR977421	ERS805499	ERP011345	Wastewater/sludge	water well	water well	biofilm material	wastewater/sludge		Germany		52.1489	10.5428	2015-04-28
ERR977422	ERS805499	ERP011345	Wastewater/sludge	water well	water well	biofilm material	wastewater/sludge		Germany		52.1489	10.5428	2015-04-28
ERR977423	ERS805489	ERP011345	Wastewater/sludge	wastewater treatment plant	wastewater treatment plant	activated sludge	wastewater/sludge		Denmark		57.05	9.86538	2014-10-01
ERR977424	ERS805490	ERP011345	Wastewater/sludge	wastewater treatment plant	wastewater treatment plant	activated sludge	wastewater/sludge		Denmark		57.05	9.86538	2014-10-01
ERR977425	ERS805491	ERP011345	Wastewater/sludge	wastewater treatment plant	wastewater treatment plant	activated sludge	wastewater/sludge		Denmark		57.05	9.86538	2014-10-01
SRR2107176	SRS976606	SRP060024	Wastewater/sludge	activated sludge metagenome	wastewater treatment plant	activated sludge			Argentina: Zarate		-34.07	-59.07	2009-05-08
SRR2107177	SRS976606	SRP060024	Wastewater/sludge	activated sludge metagenome	wastewater treatment plant	activated sludge			Argentina: Zarate		-34.07	-59.07	2009-05-08
SRR2107178	SRS976068	SRP060024	Wastewater/sludge	activated sludge metagenome	wastewater treatment plant	activated sludge			Argentina: Buenos Aires		-34.07	-59.07	2008-09-05
SRR2107179	SRS976068	SRP060024	Wastewater/sludge	activated sludge metagenome	wastewater treatment plant	activated sludge			Argentina: Buenos Aires		-34.07	-59.07	2008-09-05
SRR2107180	SRS976072	SRP060024	Wastewater/sludge	activated sludge metagenome	wastewater treatment plant	activated sludge			Argentina: Buenos Aires		-34.07	-59.07	2011-06-04
SRR2107181	SRS976072	SRP060024	Wastewater/sludge	activated sludge metagenome	wastewater treatment plant	activated sludge			Argentina: Buenos Aires		-34.07	-59.07	2011-06-04
SRR2107182	SRS976078	SRP060024	Wastewater/sludge	activated sludge metagenome	wastewater treatment plant	activated sludge			Argentina: Cordoba		-30.94	-62.05	2010-05-11
SRR2107183	SRS976078	SRP060024	Wastewater/sludge	activated sludge metagenome	wastewater treatment plant	activated sludge			Argentina: Cordoba		-30.94	-62.05	2010-05-11
SRR2107184	SRS976081	SRP060024	Wastewater/sludge	activated sludge metagenome	wastewater treatment plant	activated sludge			Argentina: Cordoba		-30.94	-62.05	2011-06-15
SRR2107185	SRS976081	SRP060024	Wastewater/sludge	activated sludge metagenome	wastewater treatment plant	activated sludge			Argentina: Cordoba		-30.94	-62.05	2011-06-15
SRR2107210	SRS976082	SRP060024	Wastewater/sludge	activated sludge metagenome	wastewater treatment plant	activated sludge			Argentina: Buenos Aires		-34.07	-59.07	2008-11-12
SRR2107211	SRS976082	SRP060024	Wastewater/sludge	activated sludge metagenome	wastewater treatment plant	activated sludge			Argentina: Buenos Aires		-34.07	-59.07	2008-11-12
SRR2107212	SRS976079	SRP060024	Wastewater/sludge	activated sludge metagenome	wastewater treatment plant	activated sludge			Argentina: Buenos Aires		-34.07	-59.07	2013-04-12
SRR2107213	SRS976079	SRP060024	Wastewater/sludge	activated sludge metagenome	wastewater treatment plant	activated sludge			Argentina: Buenos Aires		-34.07	-59.07	2013-04-12
SRR2107215	SRS976080	SRP060024	Wastewater/sludge	activated sludge metagenome	wastewater treatment plant	activated sludge			Argentina: Buenos Aires		-34.07	-59.07	2012-10-10
SRR2107216	SRS976080	SRP060024	Wastewater/sludge	activated sludge metagenome	wastewater treatment plant	activated sludge			Argentina: Buenos Aires		-34.07	-59.07	2012-10-10
SRR2107218	SRS976605	SRP060024	Wastewater/sludge	activated sludge metagenome	wastewater treatment plant	activated sludge			Argentina: Buenos Aires		-34.07	-59.07	2013-08-21
SRR2107219	SRS976605	SRP060024	Wastewater/sludge	activated sludge metagenome	wastewater treatment plant	activated sludge			Argentina: Buenos Aires		-34.07	-59.07	2013-08-21
SRR059453	SRS012294	SRP002163	Urogenital	human metagenome
SRR060043	SRS052620	SRP002163	Urogenital	human metagenome
SRR060153	SRS055298	SRP002163	Urogenital	human metagenome
SRR061179	SRS014494	SRP002163	Urogenital	human metagenome
SRR061201	SRS015073	SRP002163	Urogenital	human metagenome
SRR061299	SRS064376	SRP002163	Urogenital	human metagenome
SRR061552	SRS051505	SRP002163	Urogenital	human metagenome
SRR061561	SRS057807	SRP002163	Urogenital	human metagenome
SRR061593	SRS016191	SRP002163	Urogenital	human metagenome
SRR062276	SRS015072	SRP002163	Urogenital	human metagenome
SRR062369	SRS015071	SRP002163	Urogenital	human metagenome
SRR062470	SRS014465	SRP002163	Urogenital	human metagenome
SRR512770	SRS148214	SRP002163	Urogenital	human metagenome
SRR513779	SRS148423	SRP002163	Urogenital	human metagenome
SRR513785	SRS098815	SRP002163	Urogenital	human metagenome
SRR513805	SRS147880	SRP002163	Urogenital	human metagenome
SRR513818	SRS148147	SRP002163	Urogenital	human metagenome
ERR1739692	ERS1396359	ERP017539	Soil	Microbial Mat Material	Beach	soil	microbial mat/biofilm		Netherlands		53.4896	6.13991	2015-11
ERR1739693	ERS1396360	ERP017539	Soil	Microbial Mat Material	Beach	soil	microbial mat/biofilm		Netherlands		53.4896	6.13991	2015-11
ERR1739694	ERS1396361	ERP017539	Soil	Microbial Mat Material	Beach	soil	microbial mat/biofilm		Netherlands		53.4896	6.13991	2015-11
ERR1739695	ERS1396362	ERP017539	Soil	Microbial Mat Material	Beach	soil	microbial mat/biofilm		Netherlands		53.4896	6.13991	2015-11
ERR1739696	ERS1396363	ERP017539	Soil	Microbial Mat Material	Beach	soil	microbial mat/biofilm		Netherlands		53.4896	6.13991	2015-11
ERR1739697	ERS1396364	ERP017539	Soil	Microbial Mat Material	Beach	soil	microbial mat/biofilm		Netherlands		53.4896	6.13991	2015-11
ERR1739698	ERS1396365	ERP017539	Soil	Microbial Mat Material	Beach	soil	microbial mat/biofilm		Netherlands		53.4896	6.13991	2015-11
ERR1777681	ERS1497412	ERP020755	Soil	marine soil	coastal area	soil	soil		India		21.2	72.38	2016-10-10
JL1			Soil	soil	soil	soil		hyderabad	India	asia	17.5399	78.2523	2008-03-28
JL10			Soil
JL11			Soil
JL12			Soil
JL13			Soil
JL15			Soil
JL6			Soil	soil	soil	soil		hyderabad	India	asia	17.5259	78.2594	2008-03-28
JL8			Soil	soil	soil	soil		hyderabad	India	asia	17.5288	78.2565	2008-03-28
SRR061277	SRS058221	SRP002163	Skin	human metagenome
SRR061288	SRS058221	SRP002163	Skin	human metagenome
SRR061309	SRS057083	SRP002163	Skin	human metagenome
SRR061317	SRS046344	SRP002163	Skin	human metagenome
SRR061336	SRS052988	SRP002163	Skin	human metagenome
SRR061351	SRS052988	SRP002163	Skin	human metagenome
SRR061361	SRS045606	SRP002163	Skin	human metagenome
SRR061369	SRS015381	SRP002163	Skin	human metagenome
SRR061376	SRS015381	SRP002163	Skin	human metagenome
SRR061398	SRS019064	SRP002163	Skin	human metagenome
SRR061405	SRS019064	SRP002163	Skin	human metagenome
SRR061415	SRS045606	SRP002163	Skin	human metagenome
SRR061506	SRS052590	SRP002163	Skin	human metagenome
SRR061941	SRS023847	SRP002163	Skin	human metagenome
SRR061942	SRS023847	SRP002163	Skin	human metagenome
SRR062005			Skin
SRR062006			Skin
SRR062015			Skin
SRR062016			Skin
SRR062017			Skin
SRR062018			Skin
SRR062019			Skin
SRR062020			Skin
SRR062090			Skin
SRR062091			Skin
SRR062437	SRS019033	SRP002163	Skin	human metagenome
SRR062438	SRS019033	SRP002163	Skin	human metagenome
SRR062486	SRS056906	SRP002163	Skin	human metagenome
SRR062513	SRS018978	SRP002163	Skin	human metagenome
SRR062514	SRS018978	SRP002163	Skin	human metagenome
SRR063533	SRS050484	SRP002163	Skin	human metagenome
SRR514325	SRS143565	SRP002163	Skin	human metagenome
101			Sediment	river biome	upstream	sediment		pune	India	asia	18.4112	73.7454
102			Sediment	river biome	upstream	sediment		pune	India	asia	18.4112	73.7454
103			Sediment	river biome	city	sediment		pune	India	asia	18.4743	73.8091
104			Sediment	river biome	Middle	sediment		pune	India	asia	18.5104	73.8399
105			Sediment	river biome	Outskirts	sediment		pune	India	asia	18.5431	73.8916
106			Sediment	river biome	upstream	sediment		pune	India	asia	18.4465	73.7679
107			Sediment	river biome	upstream	sediment		pune	India	asia	18.4465	73.7679
108			Sediment	river biome	city	sediment		pune	India	asia	18.4743	73.8091
109			Sediment	river biome	Middle	sediment		pune	India	asia	18.5104	73.8399
110			Sediment	river biome	Outskirts	sediment		pune	India	asia	18.5431	73.8916
ERR1111514	ERS955803	ERP013107	Sediment	estuarine biome	tidal mudflat	sediment	sediment		USA		38.8022	-75.203	2012-07
ERR1111515	ERS955804	ERP013107	Sediment	estuarine biome	tidal mudflat	sediment	sediment		USA		38.8022	-75.203	2012-07
ERR1554594	ERS1276021	ERP016191	Sediment	sediment	sediment	sediment	sediment		Germany		53.152	13.0233	2015-09-01
ERR1560012	ERS1286097	ERP016137	Sediment	Parkland	Lake	Sediment	sediment		Canada		56.3344	-120.962	2008-02-03
ERR1560013	ERS1286098	ERP016137	Sediment	Parkland	Lake	Sediment	sediment		Canada		56.3344	-120.962	2008-02-03
ERR1560016	ERS1286101	ERP016137	Sediment	Parkland	Lake	Sediment	sediment		Canada		56.3344	-120.962	2008-02-03
ERR1560107	ERS1286208	ERP016137	Sediment	Parkland	lake	sediments	sediment		Canada		55.5123	-119.584	2012-02-03
ERR1560108	ERS1286209	ERP016137	Sediment	parkland	lake	sediments	sediment		Canada		55.5123	-119.584	2012-02-03
ERR1743295	ERS1458887	ERP019980	Sediment	Boreal	lake	sediment	sediment		Canada		46.4527	-80.9432	2015
ERR1743303	ERS1458895	ERP019980	Sediment	Boreal	lake	sediment	sediment		Canada		46.4527	-80.9432	2015
ERR1743306	ERS1458898	ERP019980	Sediment	Boreal	lake	sediment	sediment		Canada		46.4527	-80.9432	2015
ERR1743307	ERS1458899	ERP019980	Sediment	Boreal	lake	sediment	sediment		Canada		46.4527	-80.9432	2015
ERR1743328	ERS1458920	ERP019980	Sediment	Boreal	lake	sediment	sediment		Canada		46.4527	-80.9432	2015
ERR1743336	ERS1458928	ERP019980	Sediment	Boreal	lake	sediment	sediment		Canada		46.4527	-80.9432	2015
ERR1743338	ERS1458930	ERP019980	Sediment	Boreal	lake	sediment	sediment		Canada		46.4527	-80.9432	2015
ERR1743339	ERS1458931	ERP019980	Sediment	Boreal	lake	sediment	sediment		Canada		46.4527	-80.9432	2015
ERR1743348	ERS1458940	ERP019980	Sediment	Boreal	lake	sediment	sediment		Canada		46.4527	-80.9432	2015
ERR1743350	ERS1458942	ERP019980	Sediment	Boreal	lake	sediment	sediment		Canada		46.4527	-80.9432	2015
ERR1743360	ERS1458952	ERP019980	Sediment	Boreal	lake	sediment	sediment		Canada		46.4527	-80.9432	2015
ERR1743366	ERS1458958	ERP019980	Sediment	Boreal	lake	sediment	sediment		Canada		46.4527	-80.9432	2015
ERR1743373	ERS1458965	ERP019980	Sediment	Boreal	lake	sediment	sediment		Canada		46.4527	-80.9432	2015
ERR1743379	ERS1458971	ERP019980	Sediment	Boreal	lake	sediment	sediment		Canada		46.4527	-80.9432	2015
ERR1743382	ERS1458974	ERP019980	Sediment	Boreal	lake	sediment	sediment		Canada		46.4527	-80.9432	2015
ERR272377	ERS244590	ERP002607	Sediment	sediment	sediment	sediment	sediment		United Kingdom		52.9653	0.925833	2011-05-31
ERR272378	ERS244591	ERP002607	Sediment	sediment	sediment	sediment	sediment		United Kingdom		52.9653	0.925833	2011-05-31
ERR567364	ERS510180	ERP006391	Sediment	Aquatic (formerly temperate forest)	Ancient DNA from previous settlement	Sediment	sediment		United Kingdom		50.7136	-1.46389	2011
ERR567366	ERS510182	ERP006391	Sediment	Aquatic (formerly temperate forest)	Ancient DNA from previous settlement	Sediment	sediment		United Kingdom		50.7136	-1.46389	2011
ERR567367	ERS510183	ERP006391	Sediment	Aquatic (formerly temperate forest)	Ancient DNA from previous settlement	Sediment	sediment		United Kingdom		50.7136	-1.46389	2011
ERR688342	ERS612890	ERP008814	Sediment	Estuarine	Logan River	Sediment	sediment		Australia		-27.7007	153.323	2012-05-21
ERR688343	ERS612891	ERP008814	Sediment	Estuarine	Logan River	Sediment	sediment		Australia		-27.712	153.309	2012-05-21
ERR688344	ERS612892	ERP008814	Sediment	Estuarine	Logan River	Sediment	sediment		Australia		-27.6981	153.25	2012-05-21
ERR688345	ERS612893	ERP008814	Sediment	Estuarine	Logan River	Sediment	sediment		Australia		-27.6981	153.25	2012-05-22
ERR688347	ERS612895	ERP008814	Sediment	Estuarine	Maroochydoore River	Sediment	sediment		Australia		-26.64	153.08	2012-05-29
ERR688350	ERS612898	ERP008814	Sediment	Estuarine	Maroochydoore River	Sediment	sediment		Australia		-26.5781	153.019	2012-05-29
ERR688353	ERS612886	ERP008814	Sediment	Estuarine	Noosa River	Sediment	sediment		Australia		-26.3745	153.04	2012-05-28
ERR688354	ERS612887	ERP008814	Sediment	Estuarine	Noosa River	Sediment	sediment		Australia		-26.3356	153.035	2012-05-28
ERR695596	ERS624612	ERP008945	Sediment	marine sediment metagenome							69.914	18.1063
ERR695597	ERS624613	ERP008945	Sediment	marine sediment metagenome							69.914	18.1063
JL14			Sediment	river biome	river	sediment		hyderabad	India	asia			2008-03-28
JL17			Sediment	river biome	river	sediment		hyderabad	India	asia	17.5405	78.2568	2008-03-28
JL20			Sediment	river biome	river	sediment		hyderabad	India	asia	17.5395	78.248	2008-03-28
JL23			Sediment	river biome	river	sediment		hyderabad	India	asia			2008-03-28
JL5			Sediment	river biome	river	sediment		hyderabad	India	asia	17.529	78.2595	2008-03-28
Metagenomics5			Sediment						Sweden		57.7102	12.0543
Metagenomics6			Sediment						Sweden		57.7102	12.0543
Metagenomics7			Sediment						Sweden		57.7102	12.0543
Metagenomics8			Sediment						Sweden		57.7102	12.0543
JL16			Pharmaceutical								17.5399	78.2523
JL18			Pharmaceutical								17.53	78.2529
JL19			Pharmaceutical								17.5394
JL21			Pharmaceutical								17.5395	78.248
JL27			Pharmaceutical	river biome	river	sediment		hyderabad	India	asia	17.8792	78.3758	2008-03-28
JL28			Pharmaceutical	river biome	river	sediment		hyderabad	India	asia	17.5714	78.4897	2008-03-28
JL29			Pharmaceutical	river biome	river	sediment		hyderabad	India	asia	17.6086	78.4517	2008-03-28
JL3			Pharmaceutical								17.4975
JL30			Pharmaceutical	river biome	river	sediment		hyderabad	India	asia	17.6428	78.3867	2008-03-28
JL31			Pharmaceutical	river biome	river	sediment		hyderabad	India	asia	17.7158	78.3992	2008-03-28
JL32			Pharmaceutical	river biome	river	sediment		hyderabad	India	asia	17.6556	78.4464	2008-03-28
JL33			Pharmaceutical	small lake biome	lake	sediment		hyderabad	India	asia	17.6869	78.4528	2008-03-28
Metagenomics1			Pharmaceutical								17.5714	78.4897
Metagenomics2			Pharmaceutical								17.7158	78.3992
Metagenomics3			Pharmaceutical								17.6869	78.4528
Metagenomics4			Pharmaceutical								17.5967	78.5889
SRR059328	SRS017025	SRP002163	Oral	human metagenome
SRR059340	SRS013836	SRP002163	Oral	human metagenome
SRR059358	SRS020858	SRP002163	Oral	human metagenome
SRR059363	SRS024447	SRP002163	Oral	human metagenome
SRR059374	SRS017007	SRP002163	Oral	human metagenome
SRR059403	SRS017808	SRP002163	Oral	human metagenome
SRR059428	SRS021960	SRP002163	Oral	human metagenome
SRR059433	SRS024021	SRP002163	Oral	human metagenome
SRR059437	SRS024375	SRP002163	Oral	human metagenome
SRR059446	SRS020340	SRP002163	Oral	human metagenome
SRR059484	SRS019980	SRP002163	Oral	human metagenome
SRR059490	SRS020226	SRP002163	Oral	human metagenome
SRR059493	SRS017691	SRP002163	Oral	human metagenome
SRR059510	SRS022077	SRP002163	Oral	human metagenome
SRR059814	SRS013533	SRP002163	Oral	human metagenome
SRR059839	SRS016342	SRP002163	Oral	human metagenome
SRR059845	SRS017445	SRP002163	Oral	human metagenome
SRR059899	SRS023538	SRP002163	Oral	human metagenome
SRR059957	SRS022149	SRP002163	Oral	human metagenome
SRR059994	SRS042984	SRP002163	Oral	human metagenome
SRR060033	SRS022536	SRP002163	Oral	human metagenome
SRR060081			Oral
SRR060121	SRS064329	SRP002163	Oral	human metagenome
SRR060142	SRS049318	SRP002163	Oral	human metagenome
SRR061159	SRS064449	SRP002163	Oral	human metagenome
SRR061276	SRS015797	SRP002163	Oral	human metagenome
SRR061289	SRS056622	SRP002163	Oral	human metagenome
SRR061302	SRS063215	SRP002163	Oral	human metagenome
SRR061311	SRS013949	SRP002163	Oral	human metagenome
SRR061319	SRS013949	SRP002163	Oral	human metagenome
SRR061335	SRS014894	SRP002163	Oral	human metagenome
SRR061354	SRS015440	SRP002163	Oral	human metagenome
SRR061365	SRS015063	SRP002163	Oral	human metagenome
SRR061377	SRS044486	SRP002163	Oral	human metagenome
SRR061389	SRS015803	SRP002163	Oral	human metagenome
SRR061400	SRS045262	SRP002163	Oral	human metagenome
SRR061429	SRS055118	SRP002163	Oral	human metagenome
SRR061441	SRS015537	SRP002163	Oral	human metagenome
SRR061451	SRS015537	SRP002163	Oral	human metagenome
SRR061511	SRS015947	SRP002163	Oral	human metagenome
SRR061520	SRS019225	SRP002163	Oral	human metagenome
SRR061550	SRS015209	SRP002163	Oral	human metagenome
SRR061566	SRS018665	SRP002163	Oral	human metagenome
SRR061590	SRS048411	SRP002163	Oral	human metagenome
SRR062014			Oral
SRR062042			Oral
SRR062056			Oral
SRR062281	SRS019327	SRP002163	Oral	human metagenome
SRR062300	SRS019587	SRP002163	Oral	human metagenome
SRR062311	SRS050628	SRP002163	Oral	human metagenome
SRR062325	SRS058105	SRP002163	Oral	human metagenome
SRR062377	SRS019389	SRP002163	Oral	human metagenome
SRR062391	SRS019127	SRP002163	Oral	human metagenome
SRR062432	SRS014473	SRP002163	Oral	human metagenome
SRR038746	SRS015890	SRP002163	Gastrointestinal	human metagenome
SRR041655	SRS018984	SRP002163	Gastrointestinal	human metagenome
SRR041660	SRS015431	SRP002163	Gastrointestinal	human metagenome
SRR042027	SRS015890	SRP002163	Gastrointestinal	human metagenome
SRR042182	SRS019068	SRP002163	Gastrointestinal	human metagenome
SRR042491	SRS019068	SRP002163	Gastrointestinal	human metagenome
SRR059331	SRS052027	SRP002163	Gastrointestinal	human metagenome
SRR059339	SRS013800	SRP002163	Gastrointestinal	human metagenome
SRR059367	SRS013215	SRP002163	Gastrointestinal	human metagenome
SRR059373	SRS016989	SRP002163	Gastrointestinal	human metagenome
SRR059379	SRS017433	SRP002163	Gastrointestinal	human metagenome
SRR059407	SRS019968	SRP002163	Gastrointestinal	human metagenome
SRR059416	SRS023526	SRP002163	Gastrointestinal	human metagenome
SRR059420	SRS012902	SRP002163	Gastrointestinal	human metagenome
SRR059425	SRS021948	SRP002163	Gastrointestinal	human metagenome
SRR059440	SRS020328	SRP002163	Gastrointestinal	human metagenome
SRR059812	SRS013521	SRP002163	Gastrointestinal	human metagenome
SRR059818	SRS057717	SRP002163	Gastrointestinal	human metagenome
SRR059829	SRS017247	SRP002163	Gastrointestinal	human metagenome
SRR059984	SRS049995	SRP002163	Gastrointestinal	human metagenome
SRR059990	SRS053214	SRP002163	Gastrointestinal	human metagenome
SRR060000			Gastrointestinal
SRR060001			Gastrointestinal
SRR060137	SRS077730	SRP002163	Gastrointestinal	human metagenome
SRR061044	SRS014683	SRP002163	Gastrointestinal	human metagenome
SRR061111	SRS015890	SRP002163	Gastrointestinal	human metagenome
SRR061115	SRS018984	SRP002163	Gastrointestinal	human metagenome
SRR061119	SRS015431	SRP002163	Gastrointestinal	human metagenome
SRR061121	SRS015431	SRP002163	Gastrointestinal	human metagenome
SRR061124	SRS019068	SRP002163	Gastrointestinal	human metagenome
SRR061132	SRS015431	SRP002163	Gastrointestinal	human metagenome
SRR061156	SRS014979	SRP002163	Gastrointestinal	human metagenome
SRR061195	SRS015794	SRP002163	Gastrointestinal	human metagenome
SRR061330	SRS048164	SRP002163	Gastrointestinal	human metagenome
SRR061343	SRS048164	SRP002163	Gastrointestinal	human metagenome
SRR061432	SRS047044	SRP002163	Gastrointestinal	human metagenome
SRR061456	SRS019397	SRP002163	Gastrointestinal	human metagenome
SRR061555	SRS043001	SRP002163	Gastrointestinal	human metagenome
SRR061568	SRS018575	SRP002163	Gastrointestinal	human metagenome
SRR061574	SRS054956	SRP002163	Gastrointestinal	human metagenome
SRR061583	SRS045713	SRP002163	Gastrointestinal	human metagenome
SRR061689	SRS024075	SRP002163	Gastrointestinal	human metagenome
SRR061690	SRS024075	SRP002163	Gastrointestinal	human metagenome
SRR062321	SRS014459	SRP002163	Gastrointestinal	human metagenome
SRR062348	SRS051882	SRP002163	Gastrointestinal	human metagenome
SRR062406	SRS050299	SRP002163	Gastrointestinal	human metagenome
SRR062446	SRS050752	SRP002163	Gastrointestinal	human metagenome
SRR062447	SRS050752	SRP002163	Gastrointestinal	human metagenome
SRR063470	SRS058723	SRP002163	Gastrointestinal	human metagenome
SRR063480	SRS015264	SRP002163	Gastrointestinal	human metagenome
SRR063484	SRS047014	SRP002163	Gastrointestinal	human metagenome
SRR063523	SRS042284	SRP002163	Gastrointestinal	human metagenome
SRR3311145	SRS1367461	SRP072547	Crater lake	stromatolite metagenome					Mexico: Puebla State		19.25	-97.24	2019-01-12
SRR3311153	SRS1367454	SRP072547	Crater lake	stromatolite metagenome					Mexico: Puebla State		19.25	-97.24	2019-01-12
SRR061293	SRS047844	SRP002163	Airways	human metagenome
SRR063531	SRS050484	SRP002163	Airways	human metagenome
SRR059919	SRS011255	SRP002012	human microbiome
SRR059928	SRS011306	SRP002012	human microbiome
SRR060411	SRS011302	SRP002012	human microbiome
SRR060421	SRS011343	SRP002012	human microbiome
SRR061141	SRS018791	SRP002012	human microbiome
SRR061153	SRS011529	SRP002012	human microbiome
SRR061210	SRS049389	SRP002012	human microbiome
SRR061215	SRS049959	SRP002012	human microbiome
SRR061499	SRS019685	SRP002012	human microbiome
SRR061903	SRS011084	SRP002012	human microbiome
SRR061904	SRS011084	SRP002012	human microbiome
SRR062341	SRS049164	SRP002012	human microbiome
SRR062426	SRS011452	SRP002012	human microbiome
SRR059345	SRS024388	SRP002163	human microbiome
SRR059347	SRS016585	SRP002163	human microbiome
SRR059350	SRS020233	SRP002163	human microbiome
SRR059353	SRS017701	SRP002163	human microbiome
SRR059355	SRS017821	SRP002163	human microbiome
SRR059357	SRS020869	SRP002163	human microbiome
SRR059865	SRS024355	SRP002163	human microbiome
SRR059890	SRS024331	SRP002163	human microbiome
SRR059893	SRS022621	SRP002163	human microbiome
SRR059900	SRS023176	SRP002163	human microbiome
SRR059910	SRS023971	SRP002163	human microbiome
SRR060361	SRS013705	SRP002163	human microbiome
SRR060365	SRS017103	SRP002163	human microbiome
SRR060375	SRS013687	SRP002163	human microbiome
SRR060378	SRS021496	SRP002163	human microbiome
SRR060387	SRS023926	SRP002163	human microbiome
SRR060405	SRS016541	SRP002163	human microbiome
SRR061147	SRS015190	SRP002163	human microbiome
SRR061178	SRS016319	SRP002163	human microbiome
SRR061187	SRS054590	SRP002163	human microbiome
SRR061199	SRS064276	SRP002163	human microbiome
SRR061205	SRS015663	SRP002163	human microbiome
SRR061218	SRS051031	SRP002163	human microbiome
SRR061222	SRS015578	SRP002163	human microbiome
SRR061225	SRS015395	SRP002163	human microbiome
SRR061226	SRS014613	SRP002163	human microbiome
SRR061230	SRS019381	SRP002163	human microbiome
SRR061252	SRS015395	SRP002163	human microbiome
SRR061255	SRS015960	SRP002163	human microbiome
SRR061259	SRS015174	SRP002163	human microbiome
SRR061263	SRS015425	SRP002163	human microbiome
SRR061280	SRS052697	SRP002163	human microbiome
SRR061326	SRS014923	SRP002163	human microbiome
SRR061484	SRS050422	SRP002163	human microbiome
SRR061494	SRS016267	SRP002163	human microbiome
SRR061920	SRS016954	SRP002163	human microbiome
SRR061921	SRS024598	SRP002163	human microbiome
SRR061922	SRS024598	SRP002163	human microbiome
SRR061923	SRS017849	SRP002163	human microbiome
SRR061924	SRS017849	SRP002163	human microbiome
SRR061925	SRS017851	SRP002163	human microbiome
SRR061926	SRS017851	SRP002163	human microbiome
SRR061927	SRS058182	SRP002163	human microbiome
SRR061928	SRS058182	SRP002163	human microbiome
SRR061930	SRS024625	SRP002163	human microbiome
SRR061934	SRS016517	SRP002163	human microbiome
SRR061945	SRS017127	SRP002163	human microbiome
SRR061947	SRS024482	SRP002163	human microbiome
SRR061948	SRS024482	SRP002163	human microbiome
SRR061953	SRS013502	SRP002163	human microbiome
SRR061968	SRS013252	SRP002163	human microbiome
SRR061973	SRS018133	SRP002163	human microbiome
SRR061979	SRS018337	SRP002163	human microbiome
SRR061995	SRS013261	SRP002163	human microbiome
SRR061997	SRS024580	SRP002163	human microbiome
SRR062093	SRS021986	SRP002163	human microbiome
SRR062101	SRS024649	SRP002163	human microbiome
SRR062108	SRS013258	SRP002163	human microbiome
SRR062335	SRS065347	SRP002163	human microbiome
SRR062365	SRS014343	SRP002163	human microbiome
SRR062375	SRS019582	SRP002163	human microbiome
SRR062386	SRS014287	SRP002163	human microbiome
SRR062395	SRS062427	SRP002163	human microbiome
SRR062410	SRS064493	SRP002163	human microbiome
SRR062418	SRS064557	SRP002163	human microbiome
SRR062423	SRS062427	SRP002163	human microbiome
SRR062442	SRS019081	SRP002163	human microbiome
SRR062460	SRS019910	SRP002163	human microbiome
SRR062467	SRS063985	SRP002163	human microbiome
SRR062492	SRS019081	SRP002163	human microbiome
SRR062506	SRS015450	SRP002163	human microbiome
SRR062524	SRS015960	SRP002163	human microbiome
SRR062538	SRS016203	SRP002163	human microbiome
SRR062539	SRS016203	SRP002163	human microbiome
SRR063917	SRS013258	SRP002163	human microbiome
SRR346652	SRS018769	SRP002163	human microbiome
SRR353619	SRS019245	SRP002163	human microbiome
SRR513144	SRS075979	SRP002163	human microbiome
SRR513448	SRS104499	SRP002163	human microbiome
SRR513452	SRS142710	SRP002163	human microbiome
SRR513769	SRS149665	SRP002163	human microbiome
SRR513773	SRS097887	SRP002163	human microbiome
SRR513792	SRS142501	SRP002163	human microbiome
SRR514004	SRS144694	SRP002163	human microbiome
SRR514180	SRS097885	SRP002163	human microbiome
SRR514205	SRS098530	SRP002163	human microbiome
SRR514207	SRS104195	SRP002163	human microbiome
SRR514213	SRS142959	SRP002163	human microbiome
SRR514217	SRS105169	SRP002163	human microbiome
SRR514272	SRS098642	SRP002163	human microbiome
SRR514310	SRS076945	SRP002163	human microbiome
SRR514318	SRS104309	SRP002163	human microbiome
SRR514843	SRS143778	SRP002163	human microbiome
SRR514845	SRS075975	SRP002163	human microbiome
SRR514847	SRS146849	SRP002163	human microbiome
SRR520270	SRS098587	SRP002163	human microbiome
DRR066656	DRS034401	DRP003295	-	not applicable	thermophilic anaerobic methanogenic reactor	biofilm			Japan:Tokyo
DRR066658	DRS034403	DRP003295	-	not applicable	thermophilic anaerobic methanogenic reactor	biofilm			Japan:Tokyo
DRR066660	DRS034405	DRP003295	-	not applicable	thermophilic anaerobic methanogenic reactor	biofilm			Japan:Tokyo
mgm4449589.3	mgs363268	mgp2901		sea	harbor	water	water	Genova Port	Italy		44.24	-8.55	2009-03-12
mgm4449685.3	mgs363271	mgp2901		sea	harbor	water	water	Genova Port	Italy		44.24	-8.55	2009-09-18
mgm4451102.3	mgs363262	mgp2901		sea	coastal water	water	water	Monte Cristo	Italy		42.19	-10.17	2010-06-03
mgm4451593.3	mgs363265	mgp2901		sea	coastal water	water	water	Monte Cristo	Italy		42.19	-10.17	2010-08-26
mgm4507016.3	mgs149743	mgp2558		terrestrial biome	organic feature	feces	human-gut	Bologna	Italy		44.4949	11.3426	2009-05-05
mgm4508973.3	mgs149746	mgp2558		terrestrial biome	organic feature	feces	human-gut	Bologna	Italy		44.4949	11.3426	2009-05-05
mgm4508974.3	mgs149749	mgp2558		terrestrial biome	organic feature	feces	human-gut	Bologna	Italy		44.4949	11.3426	2009-05-05
mgm4508975.3	mgs149752	mgp2558		terrestrial biome	organic feature	feces	human-gut	Bologna	Italy		44.4949	11.3426	2009-05-05
mgm4508976.3	mgs149755	mgp2558		terrestrial biome	organic feature	feces	human-gut	Bologna	Italy		44.4949	11.3426	2009-05-05
mgm4508977.3	mgs149758	mgp2558		terrestrial biome	organic feature	feces	human-gut	Bologna	Italy		44.4949	11.3426	2009-05-05
mgm4508978.3	mgs149761	mgp2558		terrestrial biome	organic feature	feces	human-gut	Bologna	Italy		44.4949	11.3426	2009-05-05
mgm4508979.3	mgs149764	mgp2558		terrestrial biome	organic feature	feces	human-gut	Bologna	Italy		44.4949	11.3426	2009-05-05
mgm4508980.3	mgs149767	mgp2558		terrestrial biome	organic feature	feces	human-gut	Bologna	Italy		44.4949	11.3426	2009-05-05
mgm4524504.3	mgs114004	mgp3362		temperate mixed forest biome	biofilm	cheese product	microbial mat|biofilm	Piedmont	Italy		45.0522	7.51539	2011-06-21
mgm4524527.3	mgs114052	mgp4767		terrestrial biome	anthropogenic feature	organic material	host-associated	Udine	Italy		46.0808	13.2118	2012-12-31
mgm4524528.3	mgs114028	mgp4767		terrestrial biome	anthropogenic feature	organic material	host-associated	Udine	Italy		46.0808	13.2118	2012-12-31
mgm4524529.3	mgs114022	mgp4767		terrestrial biome	anthropogenic feature	organic material	host-associated	Udine	Italy		46.0808	13.2118	2012-12-31
mgm4524530.3	mgs114034	mgp4767		terrestrial biome	anthropogenic feature	organic material	host-associated	Udine	Italy		46.0808	13.2118	2012-12-31
mgm4524531.3	mgs114037	mgp4767		terrestrial biome	anthropogenic feature	organic material	host-associated	Udine	Italy		46.0808	13.2118	2012-12-31
mgm4524532.3	mgs114043	mgp4767		terrestrial biome	anthropogenic feature	organic material	host-associated	Udine	Italy		46.0808	13.2118	2012-12-31
mgm4524533.3	mgs114058	mgp4767		terrestrial biome	anthropogenic feature	organic material	host-associated	Udine	Italy		46.0808	13.2118	2012-12-31
mgm4524534.3	mgs114016	mgp4767		terrestrial biome	anthropogenic feature	organic material	host-associated	Udine	Italy		46.0808	13.2118	2012-12-31
mgm4524535.3	mgs114040	mgp4767		terrestrial biome	anthropogenic feature	organic material	host-associated	Udine	Italy		46.0808	13.2118	2012-12-31
mgm4524536.3	mgs114019	mgp4767		terrestrial biome	anthropogenic feature	organic material	host-associated	Udine	Italy		46.0808	13.2118	2012-12-31
mgm4524537.3	mgs114031	mgp4767		terrestrial biome	anthropogenic feature	organic material	host-associated	Udine	Italy		46.0808	13.2118	2012-12-31
mgm4524538.3	mgs114013	mgp4767		terrestrial biome	anthropogenic feature	organic material	host-associated	Udine	Italy		46.0808	13.2118	2012-12-31
mgm4524539.3	mgs114055	mgp4767		terrestrial biome	anthropogenic feature	organic material	host-associated	Udine	Italy		46.0808	13.2118	2012-12-31
mgm4524540.3	mgs114049	mgp4767		terrestrial biome	anthropogenic feature	organic material	host-associated	Udine	Italy		46.0808	13.2118	2012-12-31
mgm4524541.3	mgs114046	mgp4767		terrestrial biome	anthropogenic feature	organic material	host-associated	Udine	Italy		46.0808	13.2118	2012-12-31
mgm4524542.3	mgs114025	mgp4767		terrestrial biome	anthropogenic feature	organic material	host-associated	Udine	Italy		46.0808	13.2118	2012-12-31
mgm4525341.3	mgs115972	mgp4836		marine biome	coast	marine sediment	host-associated	Elba, Sant Andrea	Italy		42.8078	10.1435	2006-01-01
mgm4529716.3	mgs270700	mgp5266		Small lake biome	hot spring	water	water	Solfatara Pozzuoli, Naples	Italy		40.8269	14.1391	2012-10-04
mgm4530308.3	mgs125337	mgp5383		terrestrial biome	anthropogenic feature	organic material	host-associated	Udine	Italy		46.0808	13.2118	2012-12-31
mgm4530309.3	mgs125364	mgp5383		terrestrial biome	anthropogenic feature	organic material	host-associated	Udine	Italy		46.0808	13.2118	2012-12-31
mgm4530310.3	mgs125328	mgp5383		terrestrial biome	anthropogenic feature	organic material	host-associated	Udine	Italy		46.0808	13.2118	2012-12-31
mgm4530311.3	mgs125352	mgp5383		terrestrial biome	anthropogenic feature	organic material	host-associated	Udine	Italy		46.0808	13.2118	2012-12-31
mgm4530312.3	mgs125367	mgp5383		terrestrial biome	anthropogenic feature	organic material	host-associated	Udine	Italy		46.0808	13.2118	2012-12-31
mgm4530313.3	mgs125325	mgp5383		terrestrial biome	anthropogenic feature	organic material	host-associated	Udine	Italy		46.0808	13.2118	2012-12-31
mgm4530314.3	mgs125358	mgp5383		terrestrial biome	anthropogenic feature	organic material	host-associated	Udine	Italy		46.0808	13.2118	2012-12-31
mgm4530315.3	mgs125361	mgp5383		terrestrial biome	anthropogenic feature	organic material	host-associated	Udine	Italy		46.0808	13.2118	2012-12-31
mgm4530316.3	mgs125340	mgp5383		terrestrial biome	anthropogenic feature	organic material	host-associated	Udine	Italy		46.0808	13.2118	2012-12-31
mgm4530317.3	mgs125331	mgp5383		terrestrial biome	anthropogenic feature	organic material	host-associated	Udine	Italy		46.0808	13.2118	2012-12-31
mgm4530318.3	mgs125322	mgp5383		terrestrial biome	anthropogenic feature	organic material	host-associated	Udine	Italy		46.0808	13.2118	2012-12-31
mgm4530319.3	mgs125355	mgp5383		terrestrial biome	anthropogenic feature	organic material	host-associated	Udine	Italy		46.0808	13.2118	2012-12-31
mgm4530320.3	mgs125343	mgp5383		terrestrial biome	anthropogenic feature	organic material	host-associated	Udine	Italy		46.0808	13.2118	2012-12-31
mgm4530321.3	mgs125346	mgp5383		terrestrial biome	anthropogenic feature	organic material	host-associated	Udine	Italy		46.0808	13.2118	2012-12-31
mgm4530322.3	mgs125349	mgp5383		terrestrial biome	anthropogenic feature	organic material	host-associated	Udine	Italy		46.0808	13.2118	2012-12-31
mgm4530323.3	mgs125334	mgp5383		terrestrial biome	anthropogenic feature	organic material	host-associated	Udine	Italy		46.0808	13.2118	2012-12-31
mgm4545477.3	mgs148177	mgp6096		Mediterranean forests, woodlands, and shrub biome	alkaline habitat	travertine	water	Voltri Massif, Liguria	Italy		44.4512	8.782	2012-07-05
mgm4545478.3	mgs148180	mgp6096		Mediterranean forests, woodlands, and shrub biome	alkaline habitat	travertine	water	Voltri Massif, Liguria	Italy		44.4512	8.782	2012-06-30
mgm4545480.3	mgs148186	mgp6096		Mediterranean forests, woodlands, and shrub biome	alkaline habitat	travertine	water	Voltri Massif, Liguria	Italy		44.597	8.7833	2012-07-01
mgm4560421.3	mgs174481	mgp8810		terrestrial biome	organic feature	feces	human-gut	Lake Eyasi, Tanzania	Tanzania		-3.63476	35.0829	2013-01-14
mgm4560422.3	mgs174484	mgp8810		terrestrial biome	organic feature	feces	human-gut	Lake Eyasi, Tanzania	Tanzania		-3.63476	35.0829	2013-01-14
mgm4560423.3	mgs174487	mgp8810		terrestrial biome	organic feature	feces	human-gut	Lake Eyasi, Tanzania	Tanzania		-3.63476	35.0829	2013-01-14
mgm4560424.3	mgs174490	mgp8810		terrestrial biome	organic feature	feces	human-gut	Lake Eyasi, Tanzania	Tanzania		-3.63476	35.0829	2013-01-14
mgm4560425.3	mgs174493	mgp8810		terrestrial biome	organic feature	feces	human-gut	Lake Eyasi, Tanzania	Tanzania		-3.63476	35.0829	2013-01-14
mgm4560426.3	mgs174496	mgp8810		terrestrial biome	organic feature	feces	human-gut	Lake Eyasi, Tanzania	Tanzania		-3.63476	35.0829	2013-01-14
mgm4560427.3	mgs174499	mgp8810		terrestrial biome	organic feature	feces	human-gut	Lake Eyasi, Tanzania	Tanzania		-3.63476	35.0829	2013-01-14
mgm4560428.3	mgs174502	mgp8810		terrestrial biome	organic feature	feces	human-gut	Lake Eyasi, Tanzania	Tanzania		-3.63476	35.0829	2013-01-14
mgm4560429.3	mgs174505	mgp8810		terrestrial biome	organic feature	feces	human-gut	Lake Eyasi, Tanzania	Tanzania		-3.63476	35.0829	2013-01-14
mgm4560430.3	mgs174508	mgp8810		terrestrial biome	organic feature	feces	human-gut	Lake Eyasi, Tanzania	Tanzania		-3.63476	35.0829	2013-01-14
mgm4560431.3	mgs174511	mgp8810		terrestrial biome	organic feature	feces	human-gut	Lake Eyasi, Tanzania	Tanzania		-3.63476	35.0829	2013-01-14
mgm4560433.3	mgs174469	mgp8810		terrestrial biome	organic feature	feces	human-gut	Lake Eyasi, Tanzania	Tanzania		-3.63476	35.0829	2013-01-14
mgm4560434.3	mgs174472	mgp8810		terrestrial biome	organic feature	feces	human-gut	Lake Eyasi, Tanzania	Tanzania		-3.63476	35.0829	2013-01-14
mgm4560435.3	mgs174475	mgp8810		terrestrial biome	organic feature	feces	human-gut	Lake Eyasi, Tanzania	Tanzania		-3.63476	35.0829	2013-01-14
mgm4560436.3	mgs174478	mgp8810		terrestrial biome	organic feature	feces	human-gut	Lake Eyasi, Tanzania	Tanzania		-3.63476	35.0829	2013-01-14
mgm4560437.3	mgs174514	mgp8810		terrestrial biome	organic feature	feces	human-gut	Bologna	Italy		44.4949	11.3426	2013-04-04
mgm4560438.3	mgs174535	mgp8810		terrestrial biome	organic feature	feces	human-gut	Bologna	Italy		44.4949	11.3426	2013-04-04
mgm4560439.3	mgs174538	mgp8810		terrestrial biome	organic feature	feces	human-gut	Bologna	Italy		44.4949	11.3426	2013-04-04
mgm4560440.3	mgs174541	mgp8810		terrestrial biome	organic feature	feces	human-gut	Bologna	Italy		44.4949	11.3426	2013-04-04
mgm4560441.3	mgs174517	mgp8810		terrestrial biome	organic feature	feces	human-gut	Bologna	Italy		44.4949	11.3426	2013-04-04
mgm4560443.3	mgs174523	mgp8810		terrestrial biome	organic feature	feces	human-gut	Bologna	Italy		44.4949	11.3426	2013-04-04
mgm4560444.3	mgs174526	mgp8810		terrestrial biome	organic feature	feces	human-gut	Bologna	Italy		44.4949	11.3426	2013-04-04
mgm4560445.3	mgs174529	mgp8810		terrestrial biome	organic feature	feces	human-gut	Bologna	Italy		44.4949	11.3426	2013-04-04
mgm4564088.3	mgs180419	mgp8810		terrestrial biome	organic feature	feces	human-gut	Lake Eyasi, Tanzania	Tanzania		-3.63476	35.0829	2013-01-14
mgm4564089.3	mgs180434	mgp8810		terrestrial biome	organic feature	feces	human-gut	Lake Eyasi, Tanzania	Tanzania		-3.63476	35.0829	2013-01-14
mgm4564090.3	mgs180437	mgp8810		terrestrial biome	organic feature	feces	human-gut	Lake Eyasi, Tanzania	Tanzania		-3.63476	35.0829	2013-01-14
mgm4564091.3	mgs180440	mgp8810		terrestrial biome	organic feature	feces	human-gut	Lake Eyasi, Tanzania	Tanzania		-3.63476	35.0829	2013-01-14
mgm4564092.3	mgs180443	mgp8810		terrestrial biome	organic feature	feces	human-gut	Lake Eyasi, Tanzania	Tanzania		-3.63476	35.0829	2013-01-14
mgm4564093.3	mgs180422	mgp8810		terrestrial biome	organic feature	feces	human-gut	Lake Eyasi, Tanzania	Tanzania		-3.63476	35.0829	2013-01-14
mgm4564094.3	mgs180446	mgp8810		terrestrial biome	organic feature	feces	human-gut	Lake Eyasi, Tanzania	Tanzania		-3.63476	35.0829	2013-01-14
mgm4564095.3	mgs180449	mgp8810		terrestrial biome	organic feature	feces	human-gut	Lake Eyasi, Tanzania	Tanzania		-3.63476	35.0829	2013-01-14
mgm4564096.3	mgs180452	mgp8810		terrestrial biome	organic feature	feces	human-gut	Lake Eyasi, Tanzania	Tanzania		-3.63476	35.0829	2013-01-14
mgm4564097.3	mgs180425	mgp8810		terrestrial biome	organic feature	feces	human-gut	Lake Eyasi, Tanzania	Tanzania		-3.63476	35.0829	2013-01-14
mgm4564098.3	mgs180428	mgp8810		terrestrial biome	organic feature	feces	human-gut	Lake Eyasi, Tanzania	Tanzania		-3.63476	35.0829	2013-01-14
mgm4564099.3	mgs180431	mgp8810		terrestrial biome	organic feature	feces	human-gut	Lake Eyasi, Tanzania	Tanzania		-3.63476	35.0829	2013-01-14
mgm4564100.3	mgs180455	mgp8810		terrestrial biome	organic feature	feces	human-gut	Bologna	Italy		44.4949	11.3426	2013-04-04
mgm4564112.3	mgs180470	mgp9175		mediterranean sea biome	cold seep	sediment	sediment	Elba, Mediteranian	Italy		42.7476	10.1165	2013-09-21
mgm4564113.3	mgs180473	mgp9175		mediterranean sea biome	cold seep	sediment	sediment	Elba, Mediteranian	Italy		42.7476	10.1165	2013-09-21
mgm4564114.3	mgs180476	mgp9175		mediterranean sea biome	cold seep	sediment	sediment	Elba, Mediteranian	Italy		42.7476	10.1165	2013-09-21

## Sheet: summary of sources
Source	Nr. of metagenomes
Wastewater/sludge	453			specific annotation
Human, individuals	339		→	skin	32
Marine environments	203			oral	54
Hydrothermal vent	143			gastrointestinal	52
River/lake sediment	46			airways	2
Estuary	19			human microbiome	109
River/lake sediment, pharmaceutical impact	16			human gut	43
Soil	16			urogenital	17
Thermophilic anaerobic methanogenic reactor	5			host-associated	30
Cold seep sediment	3
Alkaline water	3
Oyster gut	2
Crater lake (stromatolite)	2
Hot spring	1
Sum	1251
