# Supplementary material for: Discovery of a novel integron-borne aminoglycoside resistance gene present in clinical pathogens by screening environmental bacterial communities
Source: Microbiome. 2020 Mar 20;8:41. doi: 10.1186/s40168-020-00814-z (PMC7085159; doi:10.1186/s40168-020-00814-z)
Supplement: Supplementary file 3 — Additional file 3. Accession numbers of protein sequences used to calculate the phylogenetic tree. [file 40168_2020_814_MOESM3_ESM.xlsx]

## Sheet: Aminoglycoside resistance
ID	accession	description
1	M23634	aac(6)-Ib
2	AY136758	aac(6)-Ib-11
3	AJ584652	aac(6)-30-aac(6)-Ib
4	AB709942	aac(6)-Iaj
5	AP014611	aac(6)-Ian
6	AB894482	aac(6)-Iak
7	FJ503047	aac(6)-Ib-Hangzhou
8	EU085533	aac(6)-Ib-Suzhou
9	AJ584700	aac(6)-Iid
10	AJ584701	aac(6)-Iih
11	AB971834	aac(6)-Iz
12	AF263519	aac(6)-29b
13	AF263519	aac(6)-29a
14	3197	aac(6)-Iaa
15	KT778788	aac(6)-Ih
16	AF031332	aac(6)-Ix
17	U13880	aac(6)-Il
18	M86913	aac(6)-Ia
19	AB472901	aac(6)-Iag
20	AB669090	aac(2)-IIa
21	AJ629123	kamB
22	AY524043	grmO
23	Q08325	fmrO
24	M55521	grmB
25	M55520	grmA
26	S60108	kgmB
27	M87057	sgm
28	APPJ01000012	aph(3)-VI
29	APPN01000061	aph(3)-IX
30	AB247327	ant(6)-Ia
31	NC010643	aadA13
32	AJ567827	aadA11
33	AM087405	aadA10
34	AB114632	aadA7
35	NC010870	aadA2
36	M19465	aadD
37	AF207840	aph(2)-Ib
38	X03615	aph(7)-Ia
39	CR628337	aph(9)-Ia
40	Y00459	aph(6)-Ia
41	M28829	aph(6)-Id
42	AB109805	aph(6)-Id
43	CP000971	aph(6)-Id
44	18676889	aph(6)-Id
45	AP009493	aph(3)-Ia
46	M37378	aph(3)-Ia
47	M28829	aph(3)-Ib
48	AF024602	aph(3)-Ib
49	AF321550	aph(3)-Ib
50	AF313472	aph(3)-Ib
51	CP013733	aadE-Cc
52	JF826500	ant(2)-Ia
53	X74412	ant(2)-Ia
54	AF458082	ant(2)-Ia
55	AY139594	ant(2)-Ia
56	AJ871915	ant(2)-Ia
57	DQ018384	ant(2)-Ia
58	AY920928	ant(2)-Ia
59	HM367610	ant(2)-Ia
60	HM367617	ant(2)-Ia
61	HM367620	ant(2)-Ia
62	HQ880250	ant(2)-Ia
63	DQ176450	ant(2)-Ia
64	DQ266447	ant(2)-Ia
65	EF205594	ant(2)-Ia
66	HQ386848	ant(2)-Ia
67	JTTZ01000034	ant(2)-Ia
68	GQ466184	ant(2)-Ia
69	AY139599	ant(2)-Ia
70	X04555	ant(2)-Ia
71	KC170992	aph(3)-VI
72	GQ626879	aph(3)-XV
73	EU165039	aph(3)-XV
74	AF330699	aph(3)-IIIa
75	AJ490186	aph(3)-IIIa
76	AB247327	aph(3)-IIIa
77	AB211959	aph(3)-Va
78	AJ744850	aph(3)-Vb
79	V00618	aph(3)-IIa
80	CP006832	aph(3)-IIb
81	EU287476	aph(3)-Ia
82	EF015636	aph(3)-Ia
83	AF498082	aph(3)-Ia
84	AP004237	aph(3)-Ia
85	L05392	aph(3)-Ia
86	X62115	aph(3)-Ia
87	Y00452	aph(3)-Ia
88	EU722351	aph(3)-Ia
89	EU855787	aph(3)-Ia
90	KF652096	aph(2)-Ih
91	CP004067	aph(2)-Ig
92	KF652097	aph(2)-If
93	AY701528	aph(2)-If
94	AP009486	aph(2)-Ia
95	AJ536195	aph(2)-Ia
96	KF652098	aph(2)-Ib
97	KF652095	aac(6)-aph(2)
98	KF864551	ant(6)-Ia
99	L06156	aac(2)-Ia
100	U41471	aac(2)-Ib
101	U72714	aac(2)-Ic
102	U72743	aac(2)-Id
103	NC011896	aac(2)-Ie
104	AJ877225	aac(3)-I
105	X15852	aac(3)-Ia
106	L06157	aac(3)-Ib
107	AF355189	aac(3)-Ib-aac(6)-Ib
108	AJ511268	aac(3)-Ic
109	AB114632	aac(3)-Id
110	AY884051	aac(3)-If
111	CP000282	aac(3)-Ig
112	CP000490	aac(3)-Ih
113	CP000356	aac(3)-Ii
114	X51534	aac(3)-IIa
115	M97172	aac(3)-IIb
116	X54723	aac(3)-IIc
117	EU022314	aac(3)-IId
118	EU022315	aac(3)-IIe
119	X55652	aac(3)-IIIa
120	L06160	aac(3)-IIIb
121	L06161	aac(3)-IIIc
122	X01385	aac(3)-IVa
123	M88012	aac(3)-VIa
124	M22999	aac(3)-VIIa
125	M55426	aac(3)-VIIIa
126	M55427	aac(3)-IXa
127	AB028210	aac(3)-Xa
128	M18967	aac(6)-Ia
129	M21682	aac(6)-Ib
130	M94066	aac(6)-Ic
131	X55353	aac(6)-If
132	L09246	aac(6)-Ig
133	L29044	aac(6)-Ih
134	L29045	aac(6)-Ij
135	L29510	aac(6)-Ik
136	Z54241	aac(6)-Ip
137	AF337947	aac(6)-Im
138	AF047556	aac(6)-Iq
139	AF031326	aac(6)-Ir
140	AF031327	aac(6)-Is
141	AF031328	aac(6)-It
142	AF031329	aac(6)-Iu
143	AF031330	aac(6)-Iv
144	AF031331	aac(6)-Iw
145	AF140221	aac(6)-Iz
146	AB119105	aac(6)-Iad
147	AB104852	aac(6)-Iae
148	AB462903	aac(6)-Iaf
149	EU886977	aac(6)-Iai
150	AY289608	aac(6)-I30
151	AM283489	aac(6)-31
152	EF614235	aac(6)-32
153	GQ337064	aac(6)-33
154	M29695	aac(6)-IIa
155	L06163	aac(6)-IIb
156	12555	aac(6)-IIc
157	M13771	aac(6)-aph(2)
158	AB116646	aac(6)-Isa
159	X60321	aac(6)-Ib3
160	HQ247816	aacA43
161	X02340	ant(3)-Ia
162	FJ591054	aadA1
163	JQ414041	aadA1
164	M95287	aadA1b
165	JQ480156	aadA1
166	JX185132	aadA1
167	JQ364967	aadA2
168	AF047479	aadA3
169	Z50802	aadA4
170	AF137361	aadA5
171	AF140629	aadA6
172	AF224733	aadA7
173	AF326210	aadA8
174	AM040708	aadA8b
175	AJ420072	aadA9
176	U37105	aadA10
177	AY144590	aadA11
178	AY665771	aadA12
179	AY713504	aadA13
180	AJ884726	aadA14
181	DQ393783	aadA15
182	EU675686	aadA16
183	FJ460181	aadA17
184	AY171244	aadA21
185	AM261837	aadA22
186	AJ809407	aadA23
187	AM711129	aadA24
188	KF421157	ant(6)-Ia
189	AF181950	aadD
190	M26879	aadK
191	AF453998	ant(3)-Ih-aac(6)-IId
192	AJ506108	ant(4)-Ib
193	M98270	ant(4)-IIa
194	AY114142	ant(4)-IIb
195	AF330699	ant(6)-Ia
196	FN594949	ant(6)-Ib
197	AF337947	aph(2)-Ib
198	U51479	aph(2)-Ic
199	AF016483	aph(2)-Id
200	AY743255	aph(2)-Ie
201	V00359	aph(3)-Ia
202	M20305	aph(3)-Ib
203	DQ336355	aph(3)-Ic
204	Z48231	aph(3)-Id
205	X57709	aph(3)-IIa
206	X90856	aph(3)-IIb
207	AM743169	aph(3)-IIc
208	M26832	aph(3)-III
209	X03364	aph(3)-IV
210	K00432	aph(3)-Va
211	M22126	aph(3)-Vb
212	S81599	aph(3)-Vc
213	X07753	aph(3)-VIa
214	AJ627643	aph(3)-VIb
215	M29953	aph(3)-VIIa
216	ATGI01000028	aph(3)-VIII
217	Y18050	aph(3)-XV
218	X53527	aph(3)-Ia
219	V01499	aph(4)-Ia
220	AY971801	aph(6)-Ia
221	X05648	aph(6)-Ib
222	X01702	aph(6)-Ic
223	U94857	aph(9)-Ia
224	U70376	aph(9)-Ib
225	JN968578	rmtB2
226	JQ808129	rmtf
227	KJ004567	rmtG
228	KC544262	rmtH
229	AY220558	armA
230	AB261016	npmA
231	AB120321	rmtA
232	AB103506	rmtB
233	AB194779	rmtC
234	DQ914960	rmtD
235	HQ401565	rmtD2
236	GU201947	rmtE
237	X02588	spc
238	DQ303918	aac(6)Ib-cr
239	EF636461	aac(6)Ib-cr
240	M96392	strA
241	AF321551	aph(3)-Ib
242	AF024602	aph(6)-Id
243	X92946	str
244	FN435330	str
245	AM932524	str
246	CP023555	aac(3)-IIa
247	KU922928	aph(3)-VIj

## Sheet: 1000 closest related
ID	accession	description
1000	EAA8537079.1	hypothetical protein [Salmonella enterica subsp. enterica serovar Montevideo]
1001	EAA2172449.1	hypothetical protein [Salmonella enterica]
1002	WP_052905207.1	AAA family ATPase [Salmonella enterica]
1003	WP_071883763.1	MULTISPECIES: AAA family ATPase [Enterobacteriaceae]
1004	AMP54118.1	AAA domain protein [uncultured bacterium]
1005	WP_137973198.1	hypothetical protein [Pseudomonas sp. F(2018)]
1006	APR78856.1	Hypothetical protein A7982_04203 [Minicystis rosea]
1007	WP_126798098.1	AAA family ATPase [Aliidiomarina soli]
1008	PVW71212.1	hypothetical protein B4U30_39275 [Klebsiella pneumoniae]
1009	WP_135484108.1	hypothetical protein [Natronospirillum operossus]
1010	WP_122108178.1	AAA family ATPase [Pseudomonas sp. AOB-7]
1011	WP_110683523.1	AAA family ATPase [Pseudomonas alcaligenes]
1012	WP_133254271.1	hypothetical protein [Phenylobacterium deserti]
1013	RAK52684.1	hypothetical protein DJ018_10830 [Phenylobacterium deserti]
1014	AXY40439.1	hypothetical protein [Salmonella enterica subsp. enterica serovar Enteritidis]
1015	EKD88810.1	hypothetical protein ACD_34C00327G0001 [uncultured bacterium]
1016	PID87002.1	hypothetical protein CSB13_01650 [Chloroflexi bacterium]
1017	KII05064.1	hypothetical protein LS45_13900 [Klebsiella pneumoniae]
1018	WP_090820874.1	AAA family ATPase [Paenibacillus sp. yr247]
1019	WP_089199969.1	ATP-binding protein [Paenibacillus xerothermodurans]
1020	PKN99116.1	hypothetical protein CVU42_09645 [Chloroflexi bacterium HGW-Chloroflexi-4]
1021	WP_090976166.1	AAA family ATPase [Paenibacillus sp. CF384]
1022	WP_054028809.1	ATP-binding protein [Bacillus sp. FJAT-28004]
1023	SMF91900.1	Gluconate kinase [Paenibacillus uliginis N3/975]
1024	WP_132313179.1	AAA family ATPase [Paenibacillus sp. BK033]
1025	WP_116232520.1	ATP-binding protein [Paenibacillus sp. VMFN-D1]
1026	WP_133236850.1	AAA family ATPase [Paenibacillus sp. MS74]
1027	WP_094596051.1	ATP-binding protein [Paenibacillus sp. XY044]
1028	RME47739.1	hypothetical protein D6796_07315 [Caldilineae bacterium]
1029	WP_047910705.1	AAA family ATPase [Paenibacillus sp. TCA20]
1030	GAK39125.1	hypothetical protein TCA2_1613 [Paenibacillus sp. TCA20]
1031	WP_090724377.1	AAA family ATPase [Paenibacillus sp. PDC88]
1032	WP_076314093.1	AAA family ATPase [Paenibacillus sp. FSL H7-0326]
1033	WP_091217853.1	AAA family ATPase [Paenibacillus sp. BC26]
1034	WP_076169176.1	ATP-binding protein [Paenibacillus rhizosphaerae]
1035	WP_064563289.1	ATP-binding protein [Bacillus sp. MKU004]
1036	WP_139606269.1	AAA family ATPase [Paenibacillus hemerocallicola]
1037	SFS72744.1	AAA domain-containing protein [Paenibacillus sp. BC26]
1038	WP_089546186.1	ATP-binding protein [Paenibacillus sp. SSG-1]
1039	OJV96616.1	hypothetical protein BGO39_10200 [Chloroflexi bacterium 54-19]
1040	HAE59719.1	hypothetical protein [Anaerolineae bacterium]
1041	WP_058299956.1	ATP-binding protein [Bacillus enclensis]
1042	SCC34265.1	Predicted kinase [Bacillus enclensis]
1043	PKO02524.1	hypothetical protein CVU43_07555 [Chloroflexi bacterium HGW-Chloroflexi-5]
1044	WP_078431524.1	AAA family ATPase [Bacillus halosaccharovorans]
1045	WP_068699436.1	ATP-binding protein [Paenibacillus yonginensis]
1046	WP_057305257.1	AAA family ATPase [Paenibacillus sp. Root444D2]
1047	WP_133582102.1	AAA family ATPase [Aureibacillus halotolerans]
1048	WP_100359118.1	AAA family ATPase [Bacillus sp. FJAT-45505]
1049	TDQ34590.1	AAA domain-containing protein [Aureibacillus halotolerans]
1050	WP_026560914.1	AAA family ATPase [Bacillus sp. J37]
1051	WP_119794211.1	AAA family ATPase [Paenibacillus thiaminolyticus]
1052	WP_014370378.1	AAA family ATPase [Paenibacillus mucilaginosus]
1053	WP_013919663.1	AAA family ATPase [Paenibacillus mucilaginosus]
1054	WP_073022230.1	AAA family ATPase [Clostridium intestinale]
1055	WP_133313694.1	AAA family ATPase [[Brevibacterium] frigoritolerans]
1056	WP_039315129.1	AAA family ATPase [Clostridium baratii]
1057	WP_055267129.1	AAA family ATPase [Clostridium disporicum]
1058	WP_066141224.1	AAA family ATPase [Bacillus lentus]
1059	GAC43700.1	hypothetical protein PPOP_3100 [Paenibacillus popilliae ATCC 14706]
1060	WP_077229377.1	AAA family ATPase [Clostridium baratii]
1061	WP_078498225.1	AAA family ATPase [Paenibacillus selenitireducens]
1062	WP_020619270.1	AAA family ATPase [Paenibacillus daejeonensis]
1063	SCJ59936.1	shikimate kinase [uncultured Clostridium sp.]
1064	WP_054199943.1	AAA family ATPase [Clostridium baratii]
1065	WP_042229116.1	AAA family ATPase [Paenibacillus popilliae]
1066	WP_021803694.1	AAA family ATPase [Clostridium intestinale]
1067	WP_079286641.1	AAA family ATPase [Clostridium baratii]
1068	WP_099362895.1	AAA family ATPase [Bacillus onubensis]
1069	WP_133376772.1	AAA family ATPase [Jeotgalibacillus sp. S-D1]
1070	WP_005939429.1	AAA family ATPase [Faecalibacterium prausnitzii]
1071	PKP07413.1	hypothetical protein CVU10_07695 [Bacteroidetes bacterium HGW-Bacteroidetes-5]
1072	WP_055206930.1	AAA family ATPase [Clostridium baratii]
1073	WP_101582228.1	AAA family ATPase [Bacillus sp. T33-2]
1074	WP_066198950.1	AAA family ATPase [Bacillus sp. FJAT-27225]
1075	WP_046512979.1	AAA family ATPase [Bacillus sp. SA1-12]
1076	WP_066498126.1	AAA family ATPase [Clostridiales bacterium MCWD3]
1077	WP_047001181.1	AAA family ATPase [Clostridium sp. C8]
1078	WP_022355257.1	AAA family ATPase [Faecalitalea cylindroides]
1079	WP_121445560.1	AAA family ATPase [Bacillus aciditolerans]
1080	SCJ06929.1	Uncharacterised protein [uncultured Blautia sp.]
1081	AMP55763.1	hypothetical protein, partial [uncultured bacterium]
1082	WP_032119492.1	AAA family ATPase [Clostridium sp. CL-2]
1083	EHB63527.1	hypothetical protein PaelaDRAFT_3412 [Paenibacillus lactis 154]
1084	WP_042408337.1	AAA family ATPase [Parageobacillus caldoxylosilyticus]
1085	WP_127493865.1	AAA family ATPase [Paenibacillus glycanilyticus]
1086	WP_081160456.1	AAA family ATPase [Geobacillus sp. 44B]
1087	WP_040738801.1	AAA family ATPase [Paenibacillus lactis]
1088	WP_087158210.1	AAA family ATPase [Faecalitalea cylindroides]
1089	WP_119415746.1	MULTISPECIES: AAA family ATPase [Rummeliibacillus]
1090	WP_034272871.1	AAA family ATPase [Bacillus sp. J13]
1091	WP_015358032.1	AAA family ATPase [Thermoclostridium stercorarium]
1092	WP_061578943.1	AAA family ATPase [Parageobacillus caldoxylosilyticus]
1093	CDB29982.1	putative uncharacterized protein [Firmicutes bacterium CAG:137]
1094	WP_077857354.1	AAA family ATPase [Clostridium sp. BL-8]
1095	WP_022748374.1	AAA family ATPase [Clostridium saccharobutylicum]
1096	WP_009171828.1	AAA family ATPase [Clostridium sp. DL-VIII]
1097	WP_108106398.1	AAA family ATPase [Pseudomonas sp. TC-11]
1098	WP_005810590.1	AAA family ATPase [Desulfitobacterium hafniense]
1099	WP_057520026.1	AAA family ATPase [Salmonella enterica]
1100	OFZ51814.1	hypothetical protein A2417_01590 [Bdellovibrionales bacterium RIFOXYC1_FULL_37_79]
1101	WP_098932603.1	AAA family ATPase [Bacillus sp. AFS031507]
1102	WP_084114177.1	AAA family ATPase [Clostridium acidisoli]
1103	WP_024615430.1	AAA family ATPase [Clostridium sp. Ade.TY]
1104	WP_106010929.1	AAA family ATPase [Clostridium luticellarii]
1105	WP_087053122.1	AAA family ATPase [Citrobacter europaeus]
1106	WP_077394970.1	AAA family ATPase [Clostridium saccharobutylicum]
1107	WP_136007767.1	AAA family ATPase [Clostridium sartagoforme]
1108	WP_087246662.1	AAA family ATPase [Faecalibacterium sp. An77]
1109	WP_043015299.1	MULTISPECIES: AAA family ATPase [Citrobacter]
1110	WP_029471833.1	AAA family ATPase [Clostridiales bacterium VE202-08]
1111	WP_054742643.1	AAA family ATPase [Cellulosilyticum ruminicola]
1112	WP_087381616.1	AAA family ATPase [Faecalibacterium sp. An122]
1113	WP_094367405.1	AAA family ATPase [Romboutsia weinsteinii]
1114	WP_017437823.1	AAA family ATPase [Parageobacillus caldoxylosilyticus]
1115	WP_066860356.1	AAA family ATPase [Neglecta timonensis]
1116	WP_077570088.1	AAA family ATPase [Paenibacillus ihbetae]
1117	WP_087417940.1	AAA family ATPase [Blautia sp. An81]
1118	WP_070088715.1	AAA family ATPase [Merdimonas faecis]
1119	WP_058293450.1	AAA family ATPase [Clostridium neonatale]
1120	WP_039122152.1	AAA family ATPase [Lactobacillus ruminis]
1121	WP_077863772.1	AAA family ATPase [Clostridium saccharobutylicum]
1122	KIC04843.1	hypothetical protein LRN_0573 [Lactobacillus ruminis DPC 6832]
1123	WP_093988236.1	AAA family ATPase [Massilimaliae timonensis]
1124	WP_069758813.1	TmrB-like protein [Streptomyces sp. LUP47B]
1125	WP_023163482.1	AAA family ATPase [Clostridium autoethanogenum]
1126	WP_098932694.1	AAA family ATPase [Bacillus sp. AFS031507]
1127	WP_046920792.1	AAA family ATPase [Lactobacillus ruminis]
1128	KLA45298.1	hypothetical protein LRP_919 [Lactobacillus ruminis]
1129	WP_045724408.1	AAA family ATPase [Clostridium baratii]
1130	WP_068719629.1	AAA family ATPase [Orenia metallireducens]
1131	WP_087364974.1	AAA family ATPase [Faecalibacterium sp. An192]
1132	WP_120427857.1	AAA family ATPase [Acutalibacter sp. 1XD8-33]
1133	WP_099480590.1	AAA family ATPase [Paenibacillus ihbetae]
1134	WP_015615158.1	AAA family ATPase [Clostridium pasteurianum]
1135	WP_117864375.1	MULTISPECIES: AAA family ATPase [Coprobacillus]
1136	WP_006863996.1	AAA family ATPase [Marvinbryantia formatexigens]
1137	WP_125149659.1	AAA family ATPase [Clostridium carnis]
1138	WP_117826103.1	MULTISPECIES: AAA family ATPase [Coprobacillus]
1139	PWL43341.1	nucleotide kinase [Firmicutes bacterium]
1140	HCJ56987.1	nucleotide kinase [Clostridiaceae bacterium]
1141	WP_059210772.1	AAA family ATPase [Streptomyces canus]
1142	WP_117347269.1	AAA family ATPase [Clostridium sporogenes]
1143	WP_078382606.1	AAA family ATPase [Bacillus halmapalus]
1144	WP_087268039.1	AAA family ATPase [Blautia sp. An46]
1145	WP_062240657.1	AAA family ATPase [Streptomyces griseorubiginosus]
1146	WP_118632800.1	AAA family ATPase [Coprobacillus sp. AF15-30]
1147	WP_107029904.1	MULTISPECIES: AAA family ATPase [Firmicutes]
1148	WP_128748039.1	AAA family ATPase [Clostridium sp. JN-9]
1149	WP_032076889.1	AAA family ATPase [Clostridium drakei]
1150	WP_015593609.1	AAA family ATPase [Bacillus sp. 1NLA3E]
1151	WP_118535774.1	AAA family ATPase [Coprobacillus sp. AF21-8LB]
1152	WP_066021971.1	MULTISPECIES: AAA family ATPase [Clostridium]
1153	WP_117783217.1	MULTISPECIES: AAA family ATPase [Coprobacillus]
1154	WP_122057883.1	AAA family ATPase [Clostridium autoethanogenum]
1155	WP_055668702.1	AAA family ATPase [Desnuesiella massiliensis]
1156	WP_087358331.1	AAA family ATPase [Massilimicrobiota timonensis]
1157	WP_062050546.1	AAA family ATPase [Streptomyces canus]
1158	WP_029163762.1	AAA family ATPase [Clostridium scatologenes]
1159	WP_062026525.1	AAA family ATPase [Streptomyces griseorubiginosus]
1160	HBK85820.1	nucleotide kinase [Firmicutes bacterium]
1161	WP_087298676.1	MULTISPECIES: AAA family ATPase [Erysipelatoclostridium]
1162	WP_088089800.1	AAA family ATPase [Bacillus sp. OV166]
1163	WP_097976329.1	MULTISPECIES: AAA family ATPase [Bacillus]
1164	WP_047971924.1	AAA family ATPase [Bacillus sp. LL01]
1165	WP_072745509.1	AAA family ATPase [Sporanaerobacter acetigenes]
1166	WP_088000575.1	AAA family ATPase [Bacillus solisilvae]
1167	WP_003444786.1	AAA family ATPase [Clostridium pasteurianum]
1168	WP_116350452.1	AAA family ATPase [Bacillus sp. HNG]
1169	WP_082473788.1	AAA family ATPase [Curtobacterium sp. Leaf261]
1170	WP_129690094.1	AAA family ATPase [Bacillus acidiceler]
1171	WP_098231215.1	AAA family ATPase [Bacillus sp. AFS001701]
1172	OBR92059.1	hypothetical protein CLRAG_26260 [Clostridium ragsdalei P11]
1173	AGY75633.1	hypothetical protein CAETHG_1408 [Clostridium autoethanogenum DSM 10061]
1174	WP_118454857.1	AAA family ATPase [Dielma fastidiosa]
1175	WP_127724143.1	AAA family ATPase [Clostridium sp. AWRP]
1176	WP_029169904.1	MULTISPECIES: AAA family ATPase [Clostridium]
1177	KQO65164.1	hypothetical protein ASF23_03355 [Curtobacterium sp. Leaf261]
1178	OAA92599.1	hypothetical protein WX73_00895 [Clostridium coskatii]
1179	WP_074365785.1	AAA family ATPase [Clostridium sp. N3C]
1180	WP_065078834.1	AAA family ATPase [Clostridium ragsdalei]
1181	WP_063601538.1	AAA family ATPase [Clostridium coskatii]
1182	WP_010191956.1	AAA family ATPase [Bacillus sp. m3-13]
1183	WP_118711674.1	AAA family ATPase [[Clostridium] aldenense]
1184	WP_123758978.1	AAA family ATPase [Streptomyces griseorubiginosus]
1185	WP_073026768.1	AAA family ATPase [Lutispora thermophila]
1186	WP_022938746.1	AAA family ATPase [Dielma fastidiosa]
1187	WP_066329523.1	AAA family ATPase [Bacillus litoralis]
1188	WP_122628257.1	AAA family ATPase [Lucifera butyrica]
1189	ADK16540.1	conserved hypothetical protein [Clostridium ljungdahlii DSM 13528]
1190	SCN24623.1	shikimate kinase [Clostridium sp. N3C]
1191	PWM47845.1	nucleotide kinase [Firmicutes bacterium]
1192	WP_093955798.1	AAA family ATPase [Clostridiales bacterium]
1193	PWM53367.1	nucleotide kinase [Dielma fastidiosa]
1194	WP_117575288.1	MULTISPECIES: AAA family ATPase [Coprobacillus]
1195	SCH84963.1	shikimate kinase [uncultured Clostridium sp.]
1196	WP_003515883.1	AAA family ATPase [Hungateiclostridium thermocellum]
1197	WP_027098401.1	AAA family ATPase [Clostridium paraputrificum]
1198	WP_072993639.1	AAA family ATPase [Clostridium cavendishii]
1199	KJZ83986.1	hypothetical protein ClosIBUN22A_CONTIG92g01938 [Clostridium sp. IBUN22A]
1200	WP_129479158.1	AAA family ATPase [Fictibacillus sp. S7]
1201	WP_020137018.1	AAA family ATPase [Streptomyces sp. 351MFTsu5.1]
1202	RKJ82087.1	nucleotide kinase [Butyricicoccus sp. 1XD8-22]
1203	WP_057617825.1	hypothetical protein [Streptomyces sp. Root369]
1204	WP_026476581.1	AAA family ATPase [Alkaliphilus transvaalensis]
1205	WP_055184485.1	AAA family ATPase [Clostridium paraputrificum]
1206	HAH93636.1	nucleotide kinase [Dielma fastidiosa]
1207	WP_050637406.1	AAA family ATPase [Candidatus Stoquefichus sp. SB1]
1208	WP_057555359.1	AAA family ATPase [Paeniclostridium sordellii]
1209	WP_117811535.1	MULTISPECIES: AAA family ATPase [Coprobacillus]
1210	WP_066833468.1	AAA family ATPase [Collinsella ihuae]
1211	WP_024039399.1	AAA family ATPase [Clostridium butyricum]
1212	WP_118470332.1	MULTISPECIES: AAA family ATPase [Coprobacillus]
1213	WP_022001072.1	AAA family ATPase [Coprobacillus sp. TF10-10]
1214	WP_087171322.1	AAA family ATPase [Gemmiger sp. An120]
1215	WP_084097048.1	AAA family ATPase [Clostridiales bacterium]
1216	WP_051633475.1	AAA family ATPase [Bacillus sp. UNC41MFS5]
1217	WP_059053904.1	AAA family ATPase [Paenibacillus senegalimassiliensis]
1218	WP_057547472.1	AAA family ATPase [Paeniclostridium sordellii]
1219	CDC32623.1	putative uncharacterized protein [Eubacterium sp. CAG:251]
1220	PYQ67038.1	hypothetical protein DMF53_02475 [Acidobacteria bacterium]
1221	WP_002579959.1	MULTISPECIES: AAA family ATPase [Clostridium]
1222	WP_044040028.1	AAA family ATPase [Clostridium bornimense]
1223	WP_139939025.1	AAA family ATPase [Longibaculum sp. KGMB06250]
1224	WP_011458839.1	AAA family ATPase [Desulfitobacterium hafniense]
1225	WP_099313507.1	AAA family ATPase [Clostridium paraputrificum]
1226	CUO77509.1	AAA domain-containing protein [Clostridium paraputrificum]
1227	OFS23499.1	nucleotide kinase [Clostridium sp. HMSC19A10]
1228	WP_083319631.1	AAA family ATPase [Clostridium sp. HMSC19A10]
1229	SCG92666.1	shikimate kinase [uncultured Clostridium sp.]
1230	WP_022133673.1	AAA family ATPase [Negativibacillus massiliensis]
1231	WP_048923462.1	AAA family ATPase [Coprobacillus sp. 8_1_38FAA]
1232	WP_008698604.1	AAA family ATPase [Fusobacterium ulcerans]
1233	WP_080024245.1	AAA family ATPase [Clostridium thermobutyricum]
1234	WP_032091621.1	AAA family ATPase [bacterium LF-3]
1235	WP_057570011.1	AAA family ATPase [Paeniclostridium sordellii]
1236	WP_021129613.1	AAA family ATPase [Paeniclostridium sordellii]
1237	WP_057550857.1	AAA family ATPase [Paeniclostridium sordellii]
1238	OAA84809.1	hypothetical protein WY13_02712 [Clostridium ljungdahlii]
1239	WP_065254447.1	AAA family ATPase [Clostridium paraputrificum]
1240	SMC88375.1	shikimate kinase [Clostridiales bacterium]
1241	WP_119362958.1	AAA family ATPase [Erysipelotrichaceae bacterium GAM147]
1242	WP_057537720.1	AAA family ATPase [Paeniclostridium sordellii]
1243	WP_064100313.1	AAA family ATPase [Bacillus horikoshii]
1244	WP_007380116.1	MULTISPECIES: AAA family ATPase [Streptomyces]
1245	WP_106986795.1	AAA family ATPase [Lachnoclostridium sp. SNUG30370]
1246	WP_101508876.1	AAA family ATPase [Paeniclostridium sordellii]
1247	WP_014116124.1	AAA family ATPase [Oscillibacter valericigenes]
1248	WP_057541853.1	AAA family ATPase [Paeniclostridium sordellii]
1249	WP_057545064.1	AAA family ATPase [Paeniclostridium sordellii]
1250	WP_099205781.1	AAA family ATPase [Neglecta sp. Marseille-P3890]
1251	WP_065418668.1	AAA family ATPase [Clostridium beijerinckii]
1252	WP_055328667.1	AAA family ATPase [Paeniclostridium sordellii]
1253	WP_132013655.1	AAA family ATPase [Hydrogenispora ethanolica]
1254	WP_086728679.1	AAA family ATPase [Streptomyces carpinensis]
1255	WP_063556235.1	AAA family ATPase [Clostridium ljungdahlii]
1256	WP_129930442.1	AAA family ATPase [Sporolactobacillus sp. THM19-2]
1257	WP_061973964.1	AAA family ATPase [Fictibacillus enclensis]
1258	WP_117481379.1	AAA family ATPase [Coprobacillus sp. AM09-26]
1259	WP_003412498.1	AAA family ATPase [Clostridium butyricum]
1260	WP_019239551.1	MULTISPECIES: AAA family ATPase [Enorma]
1261	WP_057576516.1	AAA family ATPase [Paeniclostridium sordellii]
1262	WP_041606520.1	AAA family ATPase [Halothermothrix orenii]
1263	WP_045575501.1	AAA family ATPase [Desulfosporosinus sp. I2]
1264	WP_087199403.1	AAA family ATPase [Collinsella sp. An271]
1265	WP_087243861.1	MULTISPECIES: AAA family ATPase [Massilimicrobiota]
1266	WP_017208976.1	AAA family ATPase [Clostridium beijerinckii]
1267	WP_088016960.1	AAA family ATPase [Bacillus horikoshii]
1268	WP_005950027.1	AAA family ATPase [Fusobacterium varium]
1269	WP_002599225.1	AAA family ATPase [Clostridium colicanis]
1270	SCI87899.1	shikimate kinase [uncultured Ruminococcus sp.]
1271	WP_057564469.1	AAA family ATPase [Paeniclostridium sordellii]
1272	WP_057539629.1	AAA family ATPase [Paeniclostridium sordellii]
1273	TEB05596.1	hypothetical protein Psch_02637 [Pelotomaculum schinkii]
1274	WP_049177740.1	MULTISPECIES: AAA family ATPase [Clostridium]
1275	WP_096401564.1	AAA family ATPase [Fusobacterium varium]
1276	WP_012060144.1	MULTISPECIES: AAA family ATPase [Clostridium]
1277	WP_055333423.1	AAA family ATPase [Paeniclostridium sordellii]
1278	WP_077843950.1	MULTISPECIES: AAA family ATPase [Clostridium]
1279	SMF69858.1	Uncharacterized protein conserved in bacteria [Paenibacillus sp. J6]
1280	SDN09495.1	Broad-specificity NMP kinase [Fictibacillus solisalsi]
1281	WP_099328240.1	AAA family ATPase [Clostridium paraputrificum]
1282	WP_090087745.1	AAA family ATPase [Clostridium uliginosum]
1283	WP_060664097.1	AAA family ATPase [Bacillus sp. CHD6a]
1284	WP_085171002.1	AAA family ATPase [Paenibacillus sp. J6]
1285	SCJ21085.1	shikimate kinase [uncultured Clostridium sp.]
1286	AWK53000.1	nucleotide kinase [Clostridium beijerinckii]
1287	WP_005027786.1	AAA family ATPase [Bilophila wadsworthia]
1288	PWM40518.1	nucleotide kinase [Clostridiales bacterium]
1289	RKJ35852.1	hypothetical protein D7W80_08295 [Ruminococcus sp. 1xD21-23]
1290	WP_130180801.1	AAA family ATPase [Blautia producta]
1291	WP_087430049.1	AAA family ATPase [Collinsella sp. An307]
1292	ACL70148.1	predicted nucleotide kinase [Halothermothrix orenii H 168]
1293	WP_118306798.1	AAA family ATPase [Coprobacillus sp. AM17-34]
1294	WP_055341978.1	AAA family ATPase [Paeniclostridium sordellii]
1295	WP_075756119.1	AAA family ATPase [Sporomusa sphaeroides]
1296	WP_077838699.1	AAA family ATPase [Clostridium beijerinckii]
1297	WP_026888605.1	AAA family ATPase [Clostridium beijerinckii]
1298	WP_087399671.1	AAA family ATPase [Flavonifractor sp. An9]
1299	WP_075445523.1	AAA family ATPase [Selenomonas ruminantium]
1300	WP_003533632.1	AAA family ATPase [[Clostridium] leptum]
1301	WP_069679728.1	AAA family ATPase [Clostridium taeniosporum]
1302	WP_077612342.1	AAA family ATPase [Clostridium sp. Marseille-P2415]
1303	CDC03880.1	uncharacterized protein BN578_01876 [Clostridium leptum CAG:27]
1304	WP_009368082.1	AAA family ATPase [Bilophila sp. 4_1_30]
1305	WP_138190637.1	AAA family ATPase [Firmicutes bacterium CS-1]
1306	HBI60451.1	nucleotide kinase [Lachnospiraceae bacterium]
1307	WP_087168840.1	AAA family ATPase [Drancourtella sp. An12]
1308	WP_071223629.1	AAA family ATPase [Paenibacillus sp. LC231]
1309	WP_008717329.1	AAA family ATPase [Clostridiales bacterium 1_7_47FAA]
1310	WP_016281230.1	AAA family ATPase [Lachnospiraceae bacterium A4]
1311	PWL45319.1	nucleotide kinase [Clostridiales bacterium]
1312	WP_066746247.1	AAA family ATPase [Cloacibacillus porcorum]
1313	WP_040758703.1	AAA family ATPase [Ruminiclostridium papyrosolvens]
1314	WP_028042910.1	AAA family ATPase [Candidatus Stoquefichus massiliensis]
1315	WP_093673198.1	AAA family ATPase [Sporolactobacillus nakayamae]
1316	WP_102372657.1	AAA family ATPase [Enorma phocaeensis]
1317	WP_028976940.1	AAA family ATPase [Sporolactobacillus terrae]
1318	WP_076311840.1	AAA family ATPase [Paenibacillus sp. FSL H7-0326]
1319	WP_087151309.1	AAA family ATPase [Lachnoclostridium sp. An298]
1320	WP_136399790.1	AAA family ATPase [Desulfovibrio desulfuricans]
1321	EOS58460.1	hypothetical protein C812_00379 [Paenibacillus barengoltzii G22]
1322	WP_036624240.1	AAA family ATPase [Paenibacillus barengoltzii]
1323	WP_071431359.1	AAA family ATPase [Angelakisella massiliensis]
1324	WP_070652365.1	MULTISPECIES: AAA family ATPase [Lactobacillus]
1325	WP_086805288.1	AAA family ATPase [Streptomyces scabiei]
1326	WP_089825064.1	AAA family ATPase [Clostridiales bacterium CHKCI001]
1327	EGD48087.1	hypothetical protein Cpap_2775 [Ruminiclostridium papyrosolvens DSM 2782]
1328	EPZ62554.1	AAA domain protein [[Clostridium] sordellii ATCC 9714] [Paeniclostridium
1329	WP_090643083.1	hypothetical protein [Paenibacillus sp. UNC496MF]
1330	WP_117524384.1	MULTISPECIES: AAA family ATPase [Blautia]
1331	WP_051493546.1	AAA family ATPase [Paenibacillus sp. FSL R7-269]
1332	WP_031391901.1	AAA family ATPase [Kineothrix alysoides]
1333	WP_089703243.1	AAA family ATPase [Clostridiales bacterium CHKCI006]
1334	WP_028983923.1	AAA family ATPase [Sporolactobacillus terrae]
1335	WP_087324780.1	AAA family ATPase [Faecalibacterium sp. An58]
1336	WP_007920348.1	AAA family ATPase [Ktedonobacter racemifer]
1337	WP_075876668.1	AAA family ATPase [Merdibacter massiliensis]
1338	WP_137696921.1	AAA family ATPase [Ruminiclostridium sp. MA18]
1339	WP_076158114.1	AAA family ATPase [Paenibacillus sp. FSL R7-0337]
1340	WP_109708946.1	AAA family ATPase [Faecalicatena contorta]
1341	WP_087313169.1	AAA family ATPase [Olsenella sp. An293]
1342	WP_077848870.1	AAA family ATPase [Clostridium puniceum]
1343	WP_009142408.1	AAA family ATPase [Succinatimonas hippei]
1344	OOM74531.1	hypothetical protein CLPUN_38790 [Clostridium puniceum]
1345	WP_138373591.1	unnamed protein product
1346	WP_113019416.1	AAA family ATPase [Paenibacillus sp. YN15]
1347	WP_087936826.1	AAA family ATPase [Massilimicrobiota sp. An80]
1348	WP_100489651.1	AAA family ATPase [Sporolactobacillus pectinivorans]
1349	PWL73237.1	nucleotide kinase [Clostridiales bacterium]
1350	WP_135347951.1	AAA family ATPase [Sporolactobacillus shoreae]
1351	SDG69683.1	shikimate kinase [Marvinbryantia formatexigens]
1352	WP_077071592.1	AAA family ATPase [Mailhella massiliensis]
1353	WP_109983769.1	AAA family ATPase [Gracilibacillus dipsosauri]
1354	WP_074942614.1	AAA family ATPase [Succinivibrio dextrinosolvens]
1355	WP_019536796.1	AAA family ATPase [Paenibacillus ginsengihumi]
1356	WP_027107866.1	AAA family ATPase [Lacticigenium naphtae]
1357	WP_030877054.1	AAA family ATPase [Streptomyces varsoviensis]
1358	WP_125003507.1	AAA family ATPase [Clostridium tagluense]
1359	WP_027399794.1	AAA family ATPase [Anaerovorax odorimutans]
1360	CDD28995.1	putative uncharacterized protein [Firmicutes bacterium CAG:94]
1361	HAM30903.1	nucleotide kinase [Erysipelotrichaceae bacterium]
1362	WP_129259587.1	AAA family ATPase [Blautia sp. KGMB01111]
1363	WP_035640465.1	AAA family ATPase [Lachnospiraceae bacterium FE2018]
1364	WP_027112099.1	AAA family ATPase [Lachnospiraceae bacterium NK4A144]
1365	WP_020815554.1	AAA family ATPase [Ruminiclostridium papyrosolvens]
1366	WP_087162935.1	AAA family ATPase [Lachnoclostridium sp. An169]
1367	WP_119201476.1	AAA family ATPase [Blautia obeum]
1368	WP_087295466.1	AAA family ATPase [Anaerofilum sp. An201]
1369	WP_055620359.1	AAA family ATPase [Streptomyces sp. JHA19]
1370	PWM62586.1	nucleotide kinase [Clostridia bacterium]
1371	PWM53362.1	nucleotide kinase, partial [Dielma fastidiosa]
1372	SCH09656.1	Uncharacterised protein [uncultured Collinsella sp.]
1373	WP_120736825.1	AAA family ATPase [Butyrivibrio sp. CB08]
1374	WP_030597013.1	MULTISPECIES: AAA family ATPase [Streptomyces]
1375	WP_138899277.1	MULTISPECIES: AAA family ATPase [Streptomyces]
1376	WP_039293899.1	AAA family ATPase [Paenibacillus sp. IHB B 3415]
1377	WP_031111235.1	AAA family ATPase [Streptomyces sp. NRRL S-146]
1378	WP_033116845.1	AAA family ATPase [Intestinimonas butyriciproducens]
1379	CCX37660.1	putative uncharacterized protein [Clostridium sp. CAG:1013]
1380	WP_067632647.1	AAA family ATPase [Erysipelothrix larvae]
1381	WP_074960215.1	AAA family ATPase [Ruminococcus albus]
1382	GAK39033.1	hypothetical protein TCA2_0759 [Paenibacillus sp. TCA20]
1383	WP_023510681.1	AAA family ATPase [Sporolactobacillus laevolacticus]
1384	WP_124762757.1	AAA family ATPase [Erysipelotrichaceae bacterium OH741_COT-311]
1385	WP_074641692.1	AAA family ATPase [Treponema bryantii]
1386	WP_026655067.1	AAA family ATPase [Acholeplasma palmae]
1387	WP_012076470.1	AAA family ATPase [Pseudomonas aeruginosa]
1388	WP_059005125.1	AAA family ATPase [Bittarella massiliensis]
1389	WP_027129149.1	AAA family ATPase [Fusobacterium perfoetens]
1390	WP_074515537.1	AAA family ATPase [Selenomonas ruminantium]
1391	WP_013862538.1	hypothetical protein [Microlunatus phosphovorus]
1392	WP_101645196.1	AAA family ATPase [Bacillus deserti]
1393	WP_087242317.1	AAA family ATPase [Anaeromassilibacillus sp. An200]
1394	WP_116721745.1	AAA family ATPase [Intestinimonas butyriciproducens]
1395	OFZ35930.1	hypothetical protein A2385_12000 [Bdellovibrionales bacterium RIFOXYB1_FULL_39_21]
1396	HCM15857.1	nucleotide kinase [Candidatus Cloacimonas sp.]
1397	WP_120394503.1	AAA family ATPase [bacterium 1xD42-67]
1398	HAN95287.1	nucleotide kinase [Firmicutes bacterium]
1399	WP_019127745.1	AAA family ATPase [Enorma massiliensis]
1400	WP_130838536.1	AAA family ATPase [Lachnoclostridium sp. Marseille-P6806]
1401	WP_118636896.1	AAA family ATPase [Ruminococcus sp. OM05-10BH]
1402	WP_026668263.1	AAA family ATPase [Butyrivibrio sp. AE2005]
1403	WP_003369288.1	AAA family ATPase [Clostridium botulinum]
1404	WP_118742185.1	AAA family ATPase [Blautia sp. AM42-2]
1405	WP_115505172.1	AAA family ATPase [Streptomyces sp. M7]
1406	WP_085213048.1	AAA family ATPase [Streptomyces sp. Amel2xC10]
1407	WP_138311075.1	unnamed protein product
1408	WP_044913989.1	AAA family ATPase [Butyrivibrio sp. WCE2006]
1409	HAI52451.1	nucleotide kinase [Firmicutes bacterium]
1410	WP_126017480.1	hypothetical protein [Paenibacillus sp. 18JY67-1]
1411	WP_090723588.1	AAA family ATPase [Paenibacillus sp. PDC88]
1412	WP_093789784.1	AAA family ATPase [Streptomyces sp. cf124]
1413	ERK45680.1	hypothetical protein HMPREF0367_00780 [[Eubacterium] cylindroides ATCC 27803] [Faecalitalea
1414	WP_118433235.1	MULTISPECIES: AAA family ATPase [Erysipelotrichaceae]
1415	GAY76150.1	hypothetical protein NBRC111894_1704 [Sporolactobacillus inulinus]
1416	PWM21541.1	nucleotide kinase [Clostridiales bacterium]
1417	WP_021659151.1	MULTISPECIES: AAA family ATPase [Clostridium]
1418	WP_118428599.1	nucleotide kinase [Ruminococcaceae bacterium AM07-15]
1419	WP_055221161.1	AAA family ATPase [Fusicatenibacter saccharivorans]
1420	WP_081683650.1	AAA family ATPase [Faecalitalea cylindroides]
1421	WP_056699204.1	AAA family ATPase [Paenibacillus sp. Root52]
1422	WP_094899784.1	AAA family ATPase [Tissierella sp. P1]
1423	CDD39580.1	putative uncharacterized protein [Collinsella sp. CAG:398]
1424	CDX00005.1	Shikimate kinase [Desulfitobacterium hafniense]
1425	HBI62361.1	nucleotide kinase [Lachnospiraceae bacterium]
1426	WP_117516750.1	AAA family ATPase [Absiella sp. AM29-15]
1427	WP_073024823.1	AAA family ATPase [Lutispora thermophila]
1428	WP_087323072.1	AAA family ATPase [Olsenella sp. An290]
1429	WP_042177227.1	AAA family ATPase [Paenibacillus sp. FSL R7-0331]
1430	WP_117814376.1	MULTISPECIES: AAA family ATPase [Blautia]
1431	WP_074641542.1	AAA family ATPase [Treponema bryantii]
1432	WP_128165983.1	AAA family ATPase [Sporolactobacillus terrae]
1433	WP_118747528.1	nucleotide kinase [Ruminococcaceae bacterium AM28-23LB]
1434	WP_043905197.1	MULTISPECIES: AAA family ATPase [Bacillaceae]
1435	CCZ94836.1	putative uncharacterized protein [Corallococcus sp. CAG:1435]
1436	WP_060884318.1	AAA family ATPase [Streptomyces sp. 96-12]
1437	PWM00307.1	nucleotide kinase [Clostridiales bacterium]
1438	WP_055225839.1	AAA family ATPase [Fusicatenibacter saccharivorans]
1439	WP_045556131.1	AAA family ATPase [Streptomyces sp. FxanaA7]
1440	WP_011186852.1	AAA family ATPase [Leifsonia xyli]
1441	WP_093910291.1	AAA family ATPase [Streptomyces sp. cf386]
1442	WP_118719418.1	AAA family ATPase [Blautia sp. AF14-40]
1443	HBO61529.1	nucleotide kinase [Olsenella sp.]
1444	OQY45606.1	hypothetical protein B6242_09825 [Anaerolineaceae bacterium 4572_78]
1445	WP_042138417.1	AAA family ATPase [Paenibacillus sp. FSL P4-0081]
1446	WP_030830381.1	AAA family ATPase [Streptomyces hygroscopicus]
1447	WP_126407286.1	AAA family ATPase [Bacillus sp. XXST-01]
1448	WP_019555566.1	AAA family ATPase [Propionispira raffinosivorans]
1449	WP_055612751.1	AAA family ATPase [Streptomyces phaeochromogenes]
1450	WP_092337654.1	AAA family ATPase [Butyrivibrio sp. M55]
1451	WP_037890672.1	AAA family ATPase [Streptomyces sp. Tu 6176]
1452	WP_055266855.1	AAA family ATPase [Fusicatenibacter saccharivorans]
1453	WP_117510549.1	MULTISPECIES: AAA family ATPase [Blautia]
1454	WP_117454787.1	MULTISPECIES: AAA family ATPase [Absiella]
1455	WP_066444297.1	MULTISPECIES: AAA family ATPase [Erysipelotrichaceae]
1456	WP_015393662.1	AAA family ATPase [Clostridium saccharoperbutylacetonicum]
1457	WP_018567739.1	AAA family ATPase [Streptomyces sp. PsTaAH-124]
1458	WP_097354665.1	MULTISPECIES: AAA family ATPase [Bacillaceae]
1459	WP_102364821.1	AAA family ATPase [Monoglobus pectinilyticus]
1460	WP_076243273.1	AAA family ATPase [Paenibacillus sp. FSL H8-0259]
1461	WP_028512564.1	MULTISPECIES: AAA family ATPase [unclassified Ruminococcaceae (miscellaneous)]
1462	WP_004993889.1	AAA family ATPase [Streptomyces viridosporus]
1463	WP_012451533.1	AAA family ATPase [Clostridium botulinum]
1464	WP_042412059.1	AAA family ATPase [Parageobacillus caldoxylosilyticus]
1465	KXU52099.1	hypothetical protein HMPREF3037_00439 [Candidatus Stoquefichus sp. KLE1796]
1466	WP_077364074.1	AAA family ATPase [Clostridium saccharoperbutylacetonicum]
1467	WP_064537054.1	AAA family ATPase [Streptomyces sp. SAT1]
1468	WP_059133312.1	AAA family ATPase [Streptomyces sp. NRRL F-5122]
1469	SCJ59320.1	Uncharacterised protein [uncultured Clostridium sp.]
1470	WP_118700211.1	AAA family ATPase [Blautia sp. OM05-6]
1471	WP_117802702.1	AAA family ATPase [Blautia sp. AF26-2]
1472	WP_093661788.1	AAA family ATPase [Streptomyces wuyuanensis]
1473	WP_021763185.1	hypothetical protein [Leifsonia aquatica]
1474	OJX72409.1	hypothetical protein BGO91_01140 [Leifsonia sp. 71-9]
1475	WP_067040291.1	AAA family ATPase [Streptomyces sp. FXJ1.172]
1476	WP_071422085.1	AAA family ATPase [Ruminococcaceae bacterium Marseille-P2935]
1477	WP_087234172.1	AAA family ATPase [Anaeromassilibacillus sp. An250]
1478	WP_125703612.1	AAA family ATPase [Lactobacillus sp. 143-4(a)]
1479	SDP23346.1	AAA domain-containing protein [Streptomyces sp. cf386]
1480	HAV90397.1	hypothetical protein [Eubacterium sp.]
1481	WP_099945681.1	MULTISPECIES: AAA family ATPase [Streptomyces]
1482	WP_062697561.1	AAA family ATPase [Streptomyces regalis]
1483	PWL62982.1	nucleotide kinase [Ruminococcaceae bacterium]
1484	WP_138057186.1	AAA family ATPase [Streptomyces sp. ICN19]
1485	OSA92348.1	nucleotide kinase [Clostridium botulinum]
1486	WP_006061253.1	AAA family ATPase [Holdemania filiformis]
1487	WP_087352392.1	AAA family ATPase [Olsenella sp. An188]
1488	WP_022932271.1	AAA family ATPase [Treponema bryantii]
1489	WP_083526918.1	metalloregulator ArsR/SmtB family transcription factor [Olsenella mediterranea]
1490	SCJ61234.1	Uncharacterised protein [uncultured Anaerotruncus sp.]
1491	WP_021749328.1	MULTISPECIES: AAA family ATPase [Oscillibacter]
1492	WP_067382681.1	TmrB-like protein [Streptomyces olivochromogenes]
1493	WP_093214755.1	AAA family ATPase [Sediminibacillus albus]
1494	WP_078765766.1	AAA family ATPase [Eubacterium uniforme]
1495	WP_095857141.1	MULTISPECIES: AAA family ATPase [Streptomyces]
1496	WP_087186587.1	AAA family ATPase [Enorma massiliensis]
1497	SMF77415.1	AAA domain-containing protein [Streptomyces sp. Amel2xC10]
1498	WP_126399033.1	AAA family ATPase [Streptomyces sp. MK-45]
1499	WP_033531839.1	AAA family ATPase [Streptomyces galbus]
1500	WP_105203591.1	AAA family ATPase [Neobitarella massiliensis]
1501	WP_074933321.1	AAA family ATPase [Treponema bryantii]
1502	WP_136891544.1	AAA family ATPase [Dysosmobacter welbionis]
1503	WP_078765226.1	hypothetical protein [Eubacterium uniforme]
1504	CDE66871.1	putative uncharacterized protein [Blautia sp. CAG:37]
1505	WP_008790116.1	AAA family ATPase [Coprobacillus cateniformis]
1506	WP_035793451.1	AAA family ATPase [Clostridium botulinum]
1507	WP_099506737.1	MULTISPECIES: AAA family ATPase [Streptomyces]
1508	WP_128100876.1	AAA family ATPase [Paenibacillus sp. DCT19]
1509	WP_103242499.1	AAA family ATPase [Acetatifactor muris]
1510	WP_010026008.1	hypothetical protein [Sporolactobacillus inulinus]
1511	WP_075030914.1	AAA family ATPase [Streptomyces mirabilis]
1512	WP_010748287.1	AAA family ATPase [Enterococcus casseliflavus]
1513	SFI32503.1	shikimate kinase [Selenomonas ruminantium]
1514	WP_097288308.1	AAA family ATPase [Streptomyces sp. OK228]
1515	WP_121417917.1	AAA family ATPase [Streptomyces sp. 74]
1516	WP_047754783.1	AAA family ATPase [Kosmotoga pacifica]
1517	WP_127825629.1	AAA family ATPase [Oenococcus sp. UCMA 16435]
1518	WP_138295129.1	unnamed protein product
1519	WP_075821149.1	AAA family ATPase [Ileibacterium valens]
1520	WP_077963377.1	AAA family ATPase [Ensifer adhaerens]
1521	PWM50637.1	nucleotide kinase [Firmicutes bacterium]
1522	WP_134233730.1	AAA family ATPase [Oenococcus oeni]
1523	WP_069930199.1	AAA family ATPase [Streptomyces agglomeratus]
1524	WP_098429239.1	AAA family ATPase [Bacillus sp. AFS088145]
1525	WP_105176571.1	AAA family ATPase [Clostridium sp. Marseille-P4344]
1526	PWJ51373.1	AAA domain-containing protein [Faecalicatena contorta]
1527	WP_083893636.1	AAA family ATPase [Herbaspirillum sp. B65]
1528	WP_090573148.1	hypothetical protein [Paenibacillus sp. OV219]
1529	WP_002822276.1	AAA family ATPase [Oenococcus oeni]
1530	WP_008403976.1	MULTISPECIES: AAA family ATPase [Solibacillus]
1531	WP_117894584.1	AAA family ATPase [Holdemania filiformis]
1532	WP_071353127.1	AAA family ATPase [Bacillus sp. MUM 13]
1533	WP_014823608.1	AAA family ATPase [Solibacillus silvestris]
1534	WP_071451244.1	AAA family ATPase [Oenococcus oeni]
1535	WP_032824372.1	AAA family ATPase [Oenococcus oeni]
1536	WP_087616464.1	AAA family ATPase [Solibacillus kalamii]
1537	AVI94517.1	hypothetical protein AX764_06685 [Oenococcus oeni]
1538	WP_054331627.1	AAA family ATPase [Phocea massiliensis]
1539	SYW04607.1	conserved hypothetical protein, P-loop_NTPase [Oenococcus oeni]
1540	WP_101406627.1	AAA family ATPase [Streptomyces sp. OK885]
1541	EAV40011.1	hypothetical protein OENOO_32009 [Oenococcus oeni ATCC BAA-1163]
1542	WP_032805697.1	AAA family ATPase [Oenococcus oeni]
1543	TMG60038.1	hypothetical protein E6H87_09645 [Chloroflexi bacterium]
1544	WP_131016995.1	AAA family ATPase [Paenibacillus sp. N2SHLJ1]
1545	WP_037855618.1	AAA family ATPase [Streptomyces sp. NRRL S-340]
1546	WP_039653074.1	AAA family ATPase [Streptomyces sp. MUSC 125]
1547	WP_097227164.1	AAA family ATPase [Streptomyces sp. OV198]
1548	TMC79870.1	hypothetical protein E6J09_00695 [Chloroflexi bacterium]
1549	WP_125707865.1	AAA family ATPase [Lactobacillus porcinae]
1550	WP_092988517.1	AAA family ATPase [Rhizobium sp. NFR03]
1551	WP_054875470.1	AAA family ATPase [Oxobacter pfennigii]
1552	WP_020224203.1	AAA family ATPase [Holdemania massiliensis]
1553	WP_087220708.1	AAA family ATPase [Lachnoclostridium sp. An14]
1554	WP_012425249.1	AAA family ATPase [Clostridium botulinum]
1555	WP_008826595.1	AAA family ATPase [Haloplasma contractile]
1556	WP_065776645.1	MULTISPECIES: AAA family ATPase [Ensifer]
1557	WP_035782948.1	AAA family ATPase [Clostridium botulinum]
1558	WP_017354119.1	AAA family ATPase [Clostridium botulinum]
1559	WP_117215145.1	AAA family ATPase [Micromonosporaceae bacterium CPCC 204380]
1560	WP_071426153.1	AAA family ATPase [Oenococcus oeni]
1561	WP_043729940.1	AAA family ATPase [Streptomyces zinciresistens]
1562	CDN23547.1	hypothetical protein BN934_01792 [Lactobacillus rhamnosus]
1563	WP_046709380.1	AAA family ATPase [Streptomyces europaeiscabiei]
1564	SOE33650.1	AAA domain-containing protein [Streptomyces sp. OK228]
1565	WP_087628168.1	AAA family ATPase [Enterococcus sp. 6D12_DIV0197]
1566	WP_091833211.1	AAA family ATPase [Propionispira arboris]
1567	WP_118215236.1	AAA family ATPase [Enterococcus casseliflavus]
1568	ALP93796.1	hypothetical protein IB211_01403 [Intestinimonas butyriciproducens]
1569	WP_116188630.1	hypothetical protein [Paenibacillus taihuensis]
1570	WP_038369972.1	adenylyl-sulfate kinase [Brachybacterium phenoliresistens]
1571	WP_130982444.1	AAA family ATPase [Glaciihabitans sp. RP-3-7]
1572	EDY97848.1	hypothetical protein LRH_01102 [Lactobacillus rhamnosus HN001]
1573	WP_070792718.1	AAA family ATPase [Floricoccus tropicus]
1574	WP_071437637.1	AAA family ATPase [Oenococcus oeni]
1575	ASY47799.1	hypothetical protein N507_0608 [Lactobacillus rhamnosus DSM 14870]
1576	WP_132488181.1	hypothetical protein [Paenibacillus sp. BK736]
1577	WP_127048570.1	hypothetical protein [Labedella endophytica]
1578	WP_086787519.1	AAA family ATPase, partial [Streptomyces scabiei]
1579	WP_012961119.1	AAA family ATPase [Bacillus pseudofirmus]
1580	WP_115232282.1	AAA family ATPase [Enterococcus casseliflavus]
1581	WP_014195200.1	MULTISPECIES: AAA family ATPase [Bacillaceae]
1582	WP_106767819.1	AAA family ATPase [Paenibacillus sp. Marseille-P3787]
1583	SFS37491.1	shikimate kinase [Succinivibrio dextrinosolvens]
1584	WP_109644875.1	MULTISPECIES: hypothetical protein [unclassified Ruminococcaceae (miscellaneous)]
1585	WP_114250302.1	AAA family ATPase [Streptomyces sp. Go-475]
1586	WP_053817443.1	AAA family ATPase [Pseudomonas aeruginosa]
1587	WP_054236182.1	AAA family ATPase [Actinobacteria bacterium OK006]
1588	WP_134382522.1	AAA family ATPase [Jeotgalibacillus salarius]
1589	WP_127360544.1	AAA family ATPase [Streptomyces sp. LAM7114]
1590	WP_055637213.1	AAA family ATPase [Streptomyces griseoruber]
1591	WP_086295811.1	AAA family ATPase [Enterococcus sp. 3G6_DIV0642]
1592	WP_063192234.1	AAA family ATPase [Geobacillus sp. JS12]
1593	AIQ19218.1	nucleotide kinase [Paenibacillus sp. FSL H7-0357]
1594	WP_034630886.1	AAA family ATPase [Bacillus okhensis]
1595	WP_095149389.1	AAA family ATPase [Bacillus sp. BO]
1596	AKU27432.1	hypothetical protein IB49_14675 [Geobacillus sp. LC300]
1597	WP_070788529.1	AAA family ATPase [Floricoccus penangensis]
1598	WP_115697270.1	AAA family ATPase [Leifsonia sp. ku-ls]
1599	WP_031538232.1	MULTISPECIES: AAA family ATPase [Bacillus]
1600	WP_114354574.1	AAA family ATPase [Saliterribacillus persicus]
1601	WP_052848609.1	adenylyl-sulfate kinase [Streptomyces avicenniae]
1602	WP_052092182.1	AAA family ATPase [Paenibacillus sp. FSL H7-0357]
1603	WP_019711127.1	AAA family ATPase [Streptomyces xinghaiensis]
1604	RCW62587.1	gluconate kinase [Saliterribacillus persicus]
1605	EGX59804.1	hypothetical protein SZN_10978 [Streptomyces zinciresistens K42]
1606	WP_129771996.1	hypothetical protein [Streptomyces sp. L-9-10]
1607	WP_043460627.1	MULTISPECIES: AAA family ATPase [Streptomyces]
1608	WP_090639163.1	AAA family ATPase [Bacillus sp. LF1]
1609	WP_100390160.1	AAA family ATPase [Clostridium botulinum]
1610	EHJ29032.1	hypothetical protein HMPREF0541_02056 [Lactobacillus rhamnosus ATCC 21052]
1611	WP_112881674.1	hypothetical protein [Paenibacillus montanisoli]
1612	WP_134258790.1	AAA family ATPase [Bacillus lehensis]
1613	WP_073198800.1	AAA family ATPase [Gracilibacillus kekensis]
1614	KRM27514.1	hypothetical protein FC91_GL002527 [Lactobacillus harbinensis DSM 16991]
1615	WP_051262153.1	AAA family ATPase [Streptomyces sp. CNH287]
1616	EHJ24472.1	uridine kinase [Lactobacillus rhamnosus R0011]
1617	WP_066537248.1	AAA family ATPase [Acutalibacter muris]
1618	WP_055701758.1	AAA family ATPase [Streptomyces silaceus]
1619	WP_067232628.1	AAA family ATPase [Microterricola viridarii]
1620	WP_086800791.1	hypothetical protein [Streptomyces scabiei]
1621	WP_086338723.1	AAA family ATPase [Enterococcus sp. 5B3_DIV0040]
1622	WP_013146031.1	AAA family ATPase [Geobacillus sp. C56-T3]
1623	WP_013523201.1	MULTISPECIES: AAA family ATPase [Geobacillus]
1624	WP_075279680.1	AAA family ATPase [Olsenella provencensis]
1625	WP_067082041.1	AAA family ATPase [Streptomyces hygroscopicus]
1626	WP_039634604.1	nucleotide kinase [Clostridium argentinense]
1627	WP_085575196.1	AAA family ATPase [Streptomyces sp. 13-12-16]
1628	RHK04900.1	hypothetical protein DW084_14840 [Enterococcus casseliflavus]
1629	WP_095300686.1	AAA family ATPase [Bacillus sp. 7586-K]
1630	PWL89594.1	nucleotide kinase [Ruminococcaceae bacterium]
1631	WP_101551878.1	AAA family ATPase [Bacillus sp. UMB0728]
1632	WP_066232106.1	MULTISPECIES: AAA family ATPase [Geobacillus]
1633	WP_086751123.1	AAA family ATPase [Streptomyces scabiei]
1634	WP_133207010.1	adenylyl-sulfate kinase [Arthrobacter sp. JH1-1]
1635	WP_131568265.1	AAA family ATPase [Streptomyces sp. KM273126]
1636	WP_044350661.1	AAA family ATPase [Dethiosulfatarculus sandiegensis]
1637	WP_055736606.1	MULTISPECIES: AAA family ATPase [Bacillus]
1638	WP_086348029.1	AAA family ATPase [Enterococcus sp. 9E7_DIV0242]
1639	WP_124741112.1	AAA family ATPase [Bacillus sp. C1-1]
1640	WP_132321299.1	AAA family ATPase [Pseudobacteriovorax antillogorgiicola]
1641	WP_069884238.1	AAA family ATPase [Streptomyces luteocolor]
1642	WP_045555658.1	hypothetical protein [Streptomyces sp. FxanaA7]
1643	CCZ19785.1	gCN5-related N-acetyltransferase [Ruminococcus sp. CAG:724]
1644	WP_058308218.1	AAA family ATPase [Gracilibacillus massiliensis]
1645	WP_087364358.1	hypothetical protein [Cloacibacillus sp. An23]
1646	WP_134373755.1	AAA family ATPase [Jeotgalibacillus sp. R-1-5s-1]
1647	WP_006319683.1	AAA family ATPase [Anoxybacillus flavithermus]
1648	WP_093789006.1	hypothetical protein [Streptomyces sp. cf124]
1649	WP_093495738.1	AAA family ATPase [Psychrobacillus psychrodurans]
1650	WP_078552088.1	AAA family ATPase [Bacillus sp. FJAT-44921]
1651	WP_136779272.1	AAA family ATPase [Cohnella sp. CAU 1483]
1652	WP_042197261.1	hypothetical protein [Kibdelosporangium sp. MJ126-NF4]
1653	WP_088102838.1	AAA family ATPase [Bacillus sp. FJAT-45385]
1654	WP_123529166.1	AAA family ATPase [Streptomyces sp. 840.1]
1655	WP_057864492.1	AAA family ATPase [Lactobacillus diolivorans]
1656	WP_124083021.1	AAA family ATPase [Pseudomonas aeruginosa]
1657	WP_038475949.1	AAA family ATPase [Bacillus lehensis]
1658	GAF21642.1	hypothetical protein JCM19047_1334 [Bacillus sp. JCM 19047]
1659	WP_119088502.1	AAA family ATPase [Candidatus Cryosericum terrychapinii]
1660	WP_086786867.1	hypothetical protein [Streptomyces scabiei]
1661	WP_057817874.1	uridine kinase [Lactobacillus perolens]
1662	WP_135102087.1	AAA family ATPase [Cryobacterium sp. TMT3-29-2]
1663	WP_127831641.1	hypothetical protein [Streptomyces sp. San01]
1664	HCF71066.1	nucleotide kinase [Syntrophomonas sp.]
1665	SFC77082.1	Broad-specificity NMP kinase [Bosea sp. DSM 18164]
1666	WP_104198488.1	MULTISPECIES: adenylyl-sulfate kinase [Cryobacterium]
1667	WP_068407486.1	AAA family ATPase [Labrenzia sp. OB1]
1668	SFL98535.1	AAA domain-containing protein [Gracilibacillus orientalis]
1669	KRL14738.1	hypothetical protein FD09_GL000397 [Lactobacillus perolens DSM 12744]
1670	WP_100603756.1	hypothetical protein [Streptomyces sp. CB02959]
1671	WP_091484085.1	AAA family ATPase [Gracilibacillus orientalis]
1672	WP_092158041.1	AAA family ATPase [Bosea sp. DSM 18164]
1673	WP_067256134.1	AAA family ATPase [Streptomyces sp. DSM 15324]
1674	WP_041121231.1	AAA family ATPase [Jeotgalibacillus alimentarius]
1675	WP_091183349.1	hypothetical protein [Paenibacillus catalpae]
1676	TMB62629.1	hypothetical protein E6J49_05145 [Chloroflexi bacterium]
1677	WP_133831247.1	hypothetical protein [Arthrobacter sp. AG258]
1678	WP_118156246.1	AAA family ATPase, partial [Tabrizicola sp. DJC]
1679	WP_078393468.1	AAA family ATPase [Bacillus patagoniensis]
1680	XP_028479348.1	hypothetical protein EHS24_004832 [Apiotrichum porosum]
1681	WP_010649956.1	AAA family ATPase [Oceanobacillus massiliensis]
1682	KIL53546.1	hypothetical protein KP77_05220 [Jeotgalibacillus alimentarius]
1683	WP_030085287.1	hypothetical protein [Streptomyces decoyicus]
1684	WP_100566430.1	hypothetical protein [Streptomyces sp. CB01373]
1685	WP_099763530.1	AAA family ATPase [Janthinobacterium sp. 35]
1686	WP_027751563.1	ATP-binding protein [Streptomyces sp. CNH287]
1687	WP_096166482.1	ATP-binding protein [Brachybacterium alimentarium]
1688	WP_052140598.1	MULTISPECIES: AAA family ATPase [Janthinobacterium]
1689	WP_055898542.1	AAA family ATPase [Leifsonia sp. Root227]
1690	WP_127829197.1	AAA family ATPase [Streptomyces sp. San01]
1691	WP_029198780.1	AAA family ATPase [Paenibacillus alginolyticus]
1692	WP_134526832.1	adenylyl-sulfate kinase [Cryobacterium sp. Sr54]
1693	HCS74740.1	nucleotide kinase [Clostridiales bacterium]
1694	WP_085574928.1	AAA family ATPase [Streptomyces sp. 13-12-16]
1695	WP_071388250.1	AAA family ATPase [Anaerobacillus alkalidiazotrophicus]
1696	WP_059172202.1	AAA family ATPase [Bacillus sp. FJAT-27445]
1697	WP_041292256.1	ATP-binding protein [Kineococcus radiotolerans]
1698	ABS04262.1	hypothetical protein Krad_2792 [Kineococcus radiotolerans SRS30216 = ATCC
1699	WP_093496337.1	AAA family ATPase [Psychrobacillus psychrodurans]
1700	WP_054292003.1	hypothetical protein [Kibdelosporangium phytohabitans]
1701	WP_104191099.1	adenylyl-sulfate kinase [Cryobacterium sp. Y82]
1702	WP_066400134.1	AAA family ATPase [Fictibacillus phosphorivorans]
1703	WP_065785453.1	MULTISPECIES: hypothetical protein [Ensifer]
1704	PYQ28525.1	hypothetical protein DMF56_14905 [Acidobacteria bacterium]
1705	SED45743.1	hypothetical protein SAMN04490356_8531 [Streptomyces melanosporofaciens]
1706	SDJ46248.1	hypothetical protein SAMN05421806_101516 [Streptomyces indicus]
1707	WP_014180290.1	MULTISPECIES: AAA family ATPase [Streptomyces]
1708	WP_119994867.1	hypothetical protein [Streptomyces sp. 11-1-2]
1709	WP_090673885.1	AAA family ATPase [Paenibacillus tianmuensis]
1710	WP_078647834.1	hypothetical protein [Streptomyces hygroscopicus]
1711	WP_033526236.1	hypothetical protein [Streptomyces galbus]
1712	WP_106398666.1	hypothetical protein [Actinocorallia populi]
1713	SCW66671.1	AAA domain-containing protein [Paenibacillus tianmuensis]
1714	AEM85140.1	hypothetical protein Strvi_5626 [Streptomyces violaceusniger Tu 4113]
1715	WP_030613825.1	hypothetical protein [Streptomyces fulvoviolaceus]
1716	WP_096196651.1	hypothetical protein [Brachybacterium alimentarium]
1717	WP_114355501.1	ATP-binding protein [Brachybacterium sp. JB7]
1718	TAM67580.1	hypothetical protein EPN48_13150 [Microbacteriaceae bacterium]
1719	WP_018189564.1	MULTISPECIES: hypothetical protein [Leifsonia]
1720	AOO84221.1	hypothetical protein BHK69_05840 [Bosea vaviloviae]
1721	WP_083269148.1	AAA family ATPase [Bosea vaviloviae]
1722	WP_073829823.1	AAA family ATPase [Micromonospora sp. TSRI0369]
1723	WP_017949347.1	MULTISPECIES: AAA family ATPase [Streptomyces]
1724	WP_087238281.1	AAA family ATPase [Flavonifractor sp. An10]
1725	WP_093277106.1	AAA family ATPase [Psychrobacillus sp. OK032]
1726	WP_088072653.1	AAA family ATPase [Bacillus luciferensis]
1727	WP_089880388.1	MULTISPECIES: hypothetical protein [Leifsonia]
1728	WP_031225646.1	hypothetical protein [Streptomyces roseochromogenus]
1729	WP_135239800.1	AAA family ATPase [Micromonospora sp. CNZ285]
1730	WP_086819895.1	hypothetical protein [Allokutzneria sp. NRRL B-24872]
1731	WP_122012649.1	AAA family ATPase [Christensenella sp. Marseille-P3954]
1732	WP_093470843.1	hypothetical protein [Streptomyces melanosporofaciens]
1733	WP_073738882.1	AAA family ATPase [Streptomyces sp. CB02488]
1734	WP_037261788.1	hypothetical protein [Kibdelosporangium aridum]
1735	OMD45333.1	nucleotide kinase [Paenibacillus borealis]
1736	VEH40348.1	Uncharacterised protein [Fusobacterium varium]
1737	WP_083675769.1	AAA family ATPase [Paenibacillus borealis]
1738	WP_066539168.1	AAA family ATPase [Acutalibacter muris]
1739	WP_018088141.1	hypothetical protein [Streptomyces sp. FxanaC1]
1740	WP_067966613.1	hypothetical protein [Nocardiopsis trehalosi]
1741	WP_020075796.1	hypothetical protein [Cryocola sp. 340MFSha3.1]
1742	WP_100047865.1	AAA family ATPase [Streptomyces sp. Alain-F2R5]
1743	HAX49626.1	hypothetical protein [Bacteroidetes bacterium]
1744	WP_107477148.1	AAA family ATPase [Streptomyces sp. alain-838]
1745	WP_018976131.1	AAA family ATPase [Saccharibacillus kuerlensis]
1746	ARC57363.1	hypothetical protein AS850_09775 [Frondihabitans sp. 762G35]
1747	WP_043239801.1	hypothetical protein [Streptomyces violaceusniger]
1748	WP_119870243.1	hypothetical protein [Frondihabitans sp. 762G35]
1749	WP_127491959.1	AAA family ATPase [Paenibacillus glycanilyticus]
1750	WP_023536516.1	AAA family ATPase [Streptomyces niveus]
1751	WP_134415266.1	AAA family ATPase [Cryobacterium sp. TMT2-14]
1752	WP_139632575.1	hypothetical protein [Nonomuraea sp. PA1-10]
1753	WP_109633921.1	AAA family ATPase [Lechevalieria deserti]
1754	WP_132334677.1	hypothetical protein [Nonomuraea sp. KC201]
1755	WP_124797871.1	AAA family ATPase [Nakamurella sp. s14-144]
1756	WP_043617637.1	adenylyl-sulfate kinase [Nonomuraea candida]
1757	EST26957.1	hypothetical protein M878_26035 [Streptomyces roseochromogenus subsp. oscitans DS
1758	WP_059143948.1	hypothetical protein [Streptomyces violaceusniger]
1759	WP_056608149.1	AAA family ATPase [Paenibacillus sp. Soil750]
1760	GDY40421.1	hypothetical protein SANT12839_013030 [Streptomyces antimycoticus]
1761	WP_125757438.1	hypothetical protein [Streptomyces sp. WAC05858]
1762	WP_111011643.1	hypothetical protein [Curtobacterium sp. MCBD17_013]
1763	WP_126270094.1	MULTISPECIES: hypothetical protein [Streptomyces]
1764	WP_057611478.1	AAA family ATPase [Streptomyces sp. Root369]
1765	RRG03993.1	hypothetical protein DUD34_03655 [Lactobacillus sp.]
1766	BBJ46026.1	hypothetical protein SSPO_087440 [Streptomyces sporoclivatus]
1767	WP_055516185.1	AAA family ATPase, partial [Streptomyces aurantiacus]
1768	WP_091154109.1	AAA family ATPase [Paenibacillus sp. 453mf]
1769	WP_136788899.1	AAA family ATPase [Dermacoccus nishinomiyaensis]
1770	WP_132479850.1	AAA family ATPase [Saccharopolyspora sp. 7K502]
1771	WP_109178794.1	AAA family ATPase [Streptomyces sp. CS131]
1772	WP_086708881.1	hypothetical protein [Streptomyces castelarensis]
1773	WP_089914380.1	hypothetical protein [Leifsonia sp. 21MFCrub1.1]
1774	OKZ91118.1	hypothetical protein BHW10_00930 [Clostridium sp. CAG:307_30_263]
1775	WP_043227590.1	AAA family ATPase [Streptomyces sp. NRRL F-5193]
1776	SPL90641.1	unnamed protein product [Actinomadura parvosata subsp. kistnae]
1777	WP_080036802.1	adenylyl-sulfate kinase [Nonomuraea sp. ATCC 55076]
1778	WP_043324667.1	MULTISPECIES: AAA family ATPase [Micromonospora]
1779	WP_138945405.1	AAA family ATPase [Plantibacter sp. M259]
1780	WP_128137488.1	AAA family ATPase [Micromonospora chalcea]
1781	WP_013490566.1	AAA family ATPase [Bacillus cellulosilyticus]
1782	WP_079310308.1	hypothetical protein [Streptomyces sp. GKU 895]
1783	WP_116511963.1	AAA family ATPase [Micromonospora sp. B006]
1784	WP_114749158.1	AAA family ATPase [Negadavirga sp. SW125]
1785	KOV83724.1	hypothetical protein ADL03_19700 [Nocardia sp. NRRL S-836]
1786	WP_090074228.1	AAA family ATPase [Lentzea flaviverrucosa]
1787	WP_135339108.1	hypothetical protein [Streptomyces palmae]
1788	WP_091427244.1	AAA family ATPase [Micromonospora tulbaghiae]
1789	WP_094146285.1	AAA family ATPase [Clavibacter michiganensis]
1790	WP_128429667.1	hypothetical protein [Streptomyces cyaneus]
1791	WP_037724401.1	hypothetical protein [Streptomyces scabiei]
1792	WP_018382006.1	hypothetical protein [Streptomyces vitaminophilus]
1793	HCI80223.1	tunicamycin resistance protein [Ktedonobacter sp.]
1794	WP_112229876.1	AAA family ATPase [Lechevalieria atacamensis]
1795	WP_132512074.1	hypothetical protein [Nonomuraea sp. KC712]
1796	WP_137969830.1	hypothetical protein [Streptomyces antimycoticus]
1797	WP_123987105.1	hypothetical protein [Streptomyces sp. W SAI-097]
1798	KRV48398.1	hypothetical protein AQ490_25515 [Streptomyces vitaminophilus]
1799	WP_033571533.1	uridine kinase [Lactobacillus rhamnosus]
1800	WP_053773517.1	AAA family ATPase [Clavibacter michiganensis]
1801	WP_109889619.1	hypothetical protein [Streptomyces sp. NEAU-S7GS2]
1802	WP_043665953.1	hypothetical protein [Streptomyces xylophagus]
1803	WP_132638893.1	hypothetical protein [Nonomuraea sp. 6K102]
1804	WP_103842030.1	hypothetical protein [Streptomyces sp. Ru72]
1805	WP_073812584.1	AAA family ATPase [Kitasatospora sp. CB01950]
1806	WP_089917467.1	hypothetical protein [Lentzea albida]
1807	WP_138201861.1	hypothetical protein [Nonomuraea sp. KC401]
1808	WP_137789148.1	AAA family ATPase [Bacillus sp. E(2018)]
1809	RPF31593.1	hypothetical protein EDD92_1445 [Streptomyces sp. TLI_185]
1810	AXO38119.1	hypothetical protein MicB006_5861 [Micromonospora sp. B006]
1811	WP_111120723.1	hypothetical protein [Curtobacterium sp. MCBD17_035]
1812	WP_114773728.1	AAA family ATPase [Lentzea flaviverrucosa]
1813	WP_121683962.1	AAA family ATPase [Micromonospora sp. BL-1]
1814	WP_053583181.1	AAA family ATPase [Lysinibacillus contaminans]
1815	WP_078410732.1	AAA family ATPase [Bacillus abyssalis]
1816	WP_076695505.1	AAA family ATPase [Tersicoccus sp. Bi-70]
1817	WP_106185233.1	AAA family ATPase [Umezawaea tangerina]
1818	WP_131855234.1	AAA family ATPase [Bosea sp. BK604]
1819	WP_093644196.1	hypothetical protein [Streptomyces sp. SceaMP-e96]
1820	WP_076989417.1	hypothetical protein [Actinosynnema sp. ALI-1.44]
1821	WP_031139445.1	AAA family ATPase [Streptomyces xanthophaeus]
1822	HBI71661.1	hypothetical protein [Lachnospiraceae bacterium]
1823	WP_064537173.1	hypothetical protein [Streptomyces sp. SAT1]
1824	WP_020865476.1	AAA family ATPase [Streptomyces rapamycinicus]
1825	WP_070641648.1	uridine kinase [Lactobacillus sp. HMSC061B07]
1826	WP_064446203.1	MULTISPECIES: AAA family ATPase [Micromonospora]
1827	WP_093708782.1	hypothetical protein [Streptomyces sp. 2131.1]
1828	WP_039141032.1	MULTISPECIES: uridine kinase [Lactobacillus]
1829	WP_092885166.1	AAA family ATPase [Actinopolymorpha cephalotaxi]
1830	WP_031511935.1	AAA family ATPase [Streptomyces sp. NRRL F-5123]
1831	WP_073931042.1	AAA family ATPase [Streptomyces sp. CB02400]
1832	GEB55860.1	hypothetical protein SGA01_14650 [Streptomyces gardneri]
1833	WP_092653366.1	AAA family ATPase [Actinopolymorpha singaporensis]
1834	WP_132339376.1	hypothetical protein [Nonomuraea sp. KC201]
1835	WP_069630511.1	MULTISPECIES: AAA family ATPase [Streptomyces]
1836	WP_031154433.1	AAA family ATPase [Streptomyces xanthophaeus]
1837	WP_111071911.1	hypothetical protein [Curtobacterium sp. MCBD17_003]
1838	WP_124445302.1	adenylyl-sulfate kinase [Streptomyces sp. NL15-2K]
1839	WP_134713894.1	AAA family ATPase [Saccharomonospora sp. 31sw]
1840	WP_062389558.1	GNAT family N-acetyltransferase [Lysinimicrobium iriomotense]
1841	AIA00872.1	hypothetical protein DC74_344 [Streptomyces albulus]
1842	WP_129798032.1	AAA family ATPase [Streptomyces sp. F001]
1843	WP_068024830.1	AAA family ATPase [Nocardia mexicana]
1844	WP_043262774.1	hypothetical protein [Streptomyces sp. CT34]
1845	WP_079420581.1	AAA family ATPase [Paenibacillus ferrarius]
1846	WP_092342629.1	MULTISPECIES: adenylyl-sulfate kinase [Cryobacterium]
1847	SDS36770.1	AAA domain-containing protein [Actinopolymorpha singaporensis]
1848	WP_123970306.1	hypothetical protein [Streptomyces sp. TLI_185]
1849	WP_090920957.1	AAA family ATPase [Paenibacillus polysaccharolyticus]
1850	WP_093809043.1	AAA family ATPase [Streptomyces sp. Ncost-T6T-1]
1851	WP_007263404.1	AAA family ATPase [Streptomyces sp. C]
1852	WP_005717254.1	MULTISPECIES: uridine kinase [Lactobacillus]
1853	WP_096676160.1	AAA family ATPase [Fischerella sp. NIES-4106]
1854	WP_126114349.1	MULTISPECIES: hypothetical protein [Bosea]
1855	WP_097256699.1	MULTISPECIES: hypothetical protein [Streptomyces]
1856	WP_066472921.1	AAA family ATPase [Bosea sp. WAO]
1857	WP_020751965.1	MULTISPECIES: hypothetical protein [Lactobacillus]
1858	WP_032953333.1	uridine kinase [Lactobacillus rhamnosus]
1859	WP_112392297.1	AAA family ATPase [Rhizobiales bacterium]
1860	WP_003953109.1	AAA family ATPase [Streptomyces clavuligerus]
1861	WP_053749913.1	hypothetical protein [Streptomyces sp. MMG1533]
1862	WP_097260132.1	hypothetical protein [Streptomyces sp. TLI_55]
1863	WP_119382737.1	MULTISPECIES: hypothetical protein [Clavibacter]
1864	WP_012725110.1	AAA family ATPase [Beutenbergia cavernae]
1865	WP_027758468.1	hypothetical protein [Streptomyces sp. Amel2xE9]
1866	WP_134036648.1	hypothetical protein [Streptomyces sp. BK447]
1867	POM23752.1	hypothetical protein BTM25_23740 [Actinomadura sp. 5-2]
1868	KUL95281.1	hypothetical protein DK26_13180 [Bosea sp. WAO]
1869	PRY46162.1	AAA domain-containing protein [Umezawaea tangerina]
1870	WP_020118035.1	hypothetical protein [Streptomyces canus]
1871	HBA69929.1	nucleotide kinase [Lachnospiraceae bacterium]
1872	ALO91570.1	hypothetical protein SHL15_0365 [Streptomyces hygroscopicus subsp. limoneus]
1873	WP_024877367.1	AAA family ATPase [Saccharomonospora sp. CNQ490]
1874	WP_103883623.1	hypothetical protein [Streptomyces yanglinensis]
1875	OFZ21043.1	hypothetical protein A2X94_06845 [Bdellovibrionales bacterium GWB1_55_8]
1876	WP_038516392.1	AAA family ATPase [Streptomyces albulus]
1877	WP_013285920.1	AAA family ATPase [Micromonospora aurantiaca]
1878	WP_055522820.1	hypothetical protein [Streptomyces graminilatus]
1879	WP_131575152.1	AAA family ATPase [Rhodococcus sp. ABRD24]
1880	WP_062323513.1	AAA family ATPase [Paenibacillus pabuli]
1881	WP_123110386.1	AAA family ATPase [Micromonospora aurantiaca]
1882	WP_100798344.1	AAA family ATPase [Viridibacillus sp. OK051]
1883	WP_067017059.1	hypothetical protein [Streptomyces sp. RV15]
1884	TDT27913.1	hypothetical protein EV572_108258 [Streptomyces sp. BK447]
1885	OEV30843.1	hypothetical protein AN219_08475 [Streptomyces nanshensis]
1886	WP_130797864.1	hypothetical protein [Streptomyces sp. OTB305]
1887	OSY48122.1	hypothetical protein BG653_00756 [Streptomyces platensis]
1888	WP_069088181.1	MULTISPECIES: ATP/GTP-binding protein [Micromonospora]
1889	WP_102810069.1	hypothetical protein [Mycobacterium sp. ENV421]
1890	WP_068775308.1	hypothetical protein [Paenibacillus sp. FJAT-26967]
1891	WP_064612349.1	hypothetical protein [Lactobacillus rhamnosus]
1892	WP_109593901.1	adenylyl-sulfate kinase [Actinoplanes xinjiangensis]
1893	OMI40836.1	hypothetical protein SPAR_03931 [Streptomyces sparsogenes DSM 40356]
1894	WP_052708552.1	hypothetical protein [Streptomyces sp. WMMB 714]
1895	WP_033319734.1	hypothetical protein [Streptomyces yerevanensis]
1896	WP_031133540.1	MULTISPECIES: AAA family ATPase [Streptomyces]
1897	WP_062048669.1	AAA family ATPase [Streptomyces canus]
1898	WP_025358091.1	hypothetical protein [Kutzneria albida]
1899	WP_059208841.1	hypothetical protein [Streptomyces canus]
1900	WP_005187568.1	hypothetical protein [Gordonia amarae]
1901	WP_056800739.1	ATP-binding protein [Bosea sp. Root381]
1902	WP_093744726.1	hypothetical protein [Streptomyces sp. PAN_FS17]
1903	WP_086665683.1	AAA family ATPase [Lentzea kentuckyensis]
1904	WP_055639564.1	hypothetical protein [Streptomyces venezuelae]
1905	WP_111271140.1	AAA family ATPase [Paenibacillus silvae]
1906	WP_101416472.1	hypothetical protein [Streptomyces sp. 73]
1907	WP_101379328.1	AAA family ATPase [Streptomyces sp. GP55]
1908	WP_032783593.1	AAA family ATPase [Streptomyces albus]
1909	WP_073731878.1	AAA family ATPase [Streptomyces sp. CB02414]
1910	PNG95528.1	hypothetical protein SMF913_11553 [Streptomyces malaysiensis]
1911	WP_045864264.1	hypothetical protein [Streptomyces sp. WMMB 714]
1912	WP_018106006.1	MULTISPECIES: ATP-binding protein [Streptomyces]
1913	KFG71944.1	hypothetical protein FM21_30755 [Streptomyces luteus]
1914	WP_114057333.1	AAA family ATPase [Streptomyces globosus]
1915	WP_085370525.1	hypothetical protein [Leifsonia sp. NCR5]
1916	OSC73066.1	ATP-binding protein [Streptomyces sp. BF-3]
1917	WP_127150755.1	hypothetical protein [Streptomyces lydicus]
1918	WP_010899812.1	gluconokinase [Bacillus halodurans]
1919	WP_126397980.1	hypothetical protein [Streptomyces sp. MK-45]
1920	WP_051371544.1	ATP-binding protein [Streptomyces sp. 142MFCol3.1]
1921	WP_129296773.1	hypothetical protein [Streptomyces lydicus]
1922	WP_062697422.1	hypothetical protein [Streptomyces regalis]
1923	WP_095756295.1	hypothetical protein [Streptomyces sp. SA15]
1924	WP_100405592.1	AAA family ATPase [Bacillus sp. FJAT-45086]
1925	WP_120426863.1	AAA family ATPase [Acutalibacter sp. 1XD8-33]
1926	WP_103564580.1	AAA family ATPase [Actinomadura sp. 5-2]
1927	WP_129159248.1	hypothetical protein [Bosea sp. Tri-44]
1928	WP_053368075.1	AAA family ATPase [Bacillus sp. FJAT-27245]
1929	WP_014670491.1	hypothetical protein [Streptomyces hygroscopicus]
1930	WP_078486551.1	AAA family ATPase [Streptomyces albulus]
1931	WP_083874814.1	AAA family ATPase [Nocardia paucivorans]
1932	WP_127552500.1	adenylyl-sulfate kinase [Actinoplanes sp. OR16]
1933	WP_058083671.1	hypothetical protein [Streptomyces hygroscopicus]
1934	WP_035344500.1	AAA family ATPase [Bacillus hemicellulosilyticus]
1935	WP_051314410.1	MULTISPECIES: hypothetical protein [Actinoalloteichus]
1936	PSN98416.1	hypothetical protein B9Q07_09760 [Candidatus Marsarchaeota G2 archaeon ECH_B_3]
1937	PWK47747.1	adenylylsulfate kinase [Actinoplanes xinjiangensis]
1938	WP_132606233.1	hypothetical protein [Nonomuraea sp. KC310]
1939	AJC58502.1	hypothetical protein GZL_05929 [Streptomyces sp. 769]
1940	SHK73632.1	hypothetical protein SAMN05216268_101148 [Streptomyces yunnanensis]
1941	WP_059263475.1	hypothetical protein [Streptomyces corchorusii]
1942	WP_086762997.1	hypothetical protein [Streptomyces scabiei]
1943	WP_010533645.1	AAA family ATPase [Brachybacterium squillarum]
1944	WP_098898646.1	MULTISPECIES: AAA family ATPase [Streptomyces]
1945	WP_013477085.1	AAA family ATPase [Micromonospora sp. L5]
1946	WP_125744163.1	hypothetical protein [Streptomyces sp. WAC01280]
1947	WP_073621673.1	AAA family ATPase [Calothrix sp. HK-06]
1948	WP_060950393.1	hypothetical protein [Streptomyces hygroscopicus]
1949	BBH70149.1	hypothetical protein ACTI_68340 [Actinoplanes sp. OR16]
1950	EXU61941.1	hypothetical protein Z951_44245 [Streptomyces sp. PRh5]
1951	ANZ18822.1	hypothetical protein SNOUR_27860 [Streptomyces noursei ATCC 11455]
1952	WP_026587203.1	AAA family ATPase [Bacillus sp. NSP9.1]
1953	WP_083494733.1	AAA family ATPase [Frankia sp. BMG5.23]
1954	WP_070011933.1	AAA family ATPase [Streptomyces abyssalis]
1955	WP_028435795.1	hypothetical protein [Streptomyces sp. TAA486]
1956	SDO03653.1	Gluconate kinase [Lentzea jiangxiensis]
1957	WP_018780253.1	adenylyl-sulfate kinase [Arthrobacter sp. 161MFSha2.1]
1958	WP_030560996.1	hypothetical protein [Streptomyces aureocirculatus]
1959	WP_055610459.1	hypothetical protein [Streptomyces phaeochromogenes]
1960	PSN91533.1	hypothetical protein B9Q03_03860 [Candidatus Marsarchaeota G2 archaeon OSP_D]
1961	WP_052405970.1	GNAT family N-acetyltransferase [Lysinimicrobium mangrovi]
1962	WP_110943741.1	AAA family ATPase [Streptomyces niger]
1963	WP_035663414.1	AAA family ATPase [Bacillus akibai]
1964	WP_086883138.1	hypothetical protein [Streptomyces rhizosphaericus]
1965	MBB39790.1	hypothetical protein [Hyphomonas sp.]
1966	WP_132901876.1	hypothetical protein [Streptomyces sp. BK438]
1967	WP_051206691.1	AAA family ATPase [Fischerella sp. PCC 9431]
1968	WP_123747918.1	AAA family ATPase [Saccharothrix texasensis]
1969	WP_097034467.1	AAA family ATPase [Clostridium tertium]
1970	WP_037691267.1	AAA family ATPase [Streptomyces atratus]
1971	KOX18721.1	hypothetical protein ADK67_36415 [Saccharothrix sp. NRRL B-16348]
1972	WP_044371850.1	AAA family ATPase [Streptomyces albulus]
1973	WP_054566493.1	AAA family ATPase [Frankia sp. R43]
1974	EFG04320.1	TmrB-like protein [Streptomyces clavuligerus ATCC 27064]
1975	WP_044566819.1	hypothetical protein [Streptomyces iranensis]
1976	WP_043383889.1	hypothetical protein [Streptomyces luteus]
1977	AKA01445.1	hypothetical protein SAZ_02170 [Streptomyces albulus ZPM]
1978	WP_089505915.1	hypothetical protein [Streptomyces sp. NBS 14/10]
1979	WP_031055803.1	AAA family ATPase [Streptomyces ochraceiscleroticus]
1980	WP_044679570.1	AAA family ATPase [Streptococcus suis]
1981	WP_090782587.1	AAA family ATPase [Paenibacillaceae bacterium GAS479]
1982	WP_078079534.1	hypothetical protein [Streptomyces niveus]
1983	WP_109827658.1	AAA family ATPase [Deinococcus irradiatisoli]
1984	WP_020272298.1	hypothetical protein [Streptomyces afghaniensis]
1985	WP_030991394.1	MULTISPECIES: hypothetical protein [Streptomyces]
1986	WP_131560516.1	hypothetical protein [Streptomyces sp. KM273126]
1987	WP_093867434.1	hypothetical protein [Streptomyces sp. KS_5]
1988	WP_116209483.1	hypothetical protein [Streptomyces olivoreticuli]
1989	WP_051713171.1	hypothetical protein [Actinoalloteichus cyanogriseus]
1990	WP_109200417.1	AAA family ATPase [Streptomyces sp. CS014]
1991	WP_046259288.1	hypothetical protein [Streptomyces sp. WM6386]
1992	WP_018518104.1	hypothetical protein [Streptomyces sp. KhCrAH-43]
1993	WP_059197031.1	hypothetical protein [Streptomyces antibioticus]
1994	WP_105410145.1	AAA family ATPase [Paenibacillus sp. PCH8]
1995	WP_049173317.1	uridine kinase [Lactobacillus rhamnosus]
1996	WP_119435283.1	hypothetical protein [Clavibacter michiganensis]
1997	WP_084142455.1	AAA family ATPase [Cellulomonas cellasea]
1998	WP_037868591.1	hypothetical protein [Streptomyces sp. NRRL S-813]
1999	WP_048355610.1	AAA family ATPase [Bacillus glycinifermentans]

## Sheet: tmr
ID	accession	description
TmrB	WP_003246258.1	MULTISPECIES: tunicamycin resistance protein [Bacillales]
TmrD	WP_010888058.1	antibiotic resistance protein [Deinococcus radiodurans]
