# Supplementary material for: Discovery of a novel integron-borne aminoglycoside resistance gene present in clinical pathogens by screening environmental bacterial communities
Source: Microbiome. 2020 Mar 20;8:41. doi: 10.1186/s40168-020-00814-z (PMC7085159; doi:10.1186/s40168-020-00814-z)
Supplement: Supplementary file 4 — Additional file 4. Phylogenetic tree of AMEs, GAR and the most closely related proteins in Newick format. [file 40168_2020_814_MOESM4_ESM.txt]

((((((PWM21541.1:0.14825,(((PWL45319.1:0.07234,(WP_075445523.1:0.00055,SFI32503.1:0.00054):0.04665[0.942]):0.04582[0.925],(WP_075821149.1:0.10537,(CDC32623.1:0.04273,((WP_039122152.1:0.00055,KIC04843.1:0.00055):0.00538[0.77],(WP_046920792.1:0.00055,KLA45298.1:0.00055):0.00539[0.77]):0.05512[0.986]):0.04053[0.903]):0.04431[0.866]):0.04932[0.886],(WP_103242499.1:0.14413,WP_070652365.1:0.22241):0.05266[0.83]):0.06304[0.923]):0.05771[0.879],(((HBI62361.1:0.01977,(WP_119201476.1:0.01551,WP_138311075.1:0.0426):0.01782[0.855]):0.09689[0.993],(WP_074960215.1:0.12087,((WP_035640465.1:0.00055,(WP_074942614.1:0.00055,SFS37491.1:0.00054):0.00527[0.836]):0.02218[0.874],(WP_044913989.1:0.01049,(((WP_027112099.1:0.01583,WP_130838536.1:0.02112):0.00055[0.029],WP_120736825.1:0.01047):0.00055[0],(WP_074515537.1:0.00055,WP_124762757.1:0.00524):0.00055[0]):0.00054[0]):0.01559[0.87]):0.10951[0.992]):0.03829[0.849]):0.04176[0.774],((WP_118742185.1:0.00586,((CDE66871.1:0.02119,WP_118719418.1:0.00526):0.00053[0],(WP_117814376.1:0.00055,(WP_055225839.1:0.00054,((WP_055221161.1:0.01054,WP_055266855.1:0.00054):0.01056[0.944],(WP_117802702.1:0.00523,(WP_117510549.1:0.00055,WP_118700211.1:0.0053):0.00055[0]):0.00051[0]):0.00527[0.84]):0.01062[0.893]):0.00054[0]):0.00468[0.664]):0.13546[0.995],HAM30903.1:0.25821):0.0279[0.19]):0.0563[0.874]):0.05394[0.805],((WP_067632647.1:0.23776,WP_118433235.1:0.31064):0.07428[0.403],((WP_074365785.1:0.00055,SCN24623.1:0.00055):0.24476[0.998],(WP_117524384.1:0.01063,WP_129259587.1:0.00677):0.26277[0.999]):0.11135[0.899]):0.04938[0.228]):0.03786[0.042],WP_044040028.1:0.22942):0.04264[0.885],(((WP_087295466.1:0.16461,((WP_066833468.1:0.00054,WP_087199403.1:0.02669):0.10867[0.988],((WP_087324780.1:0.00055,WP_075876668.1:0.00511):0.01848[0.434],(WP_009142408.1:0.123,(WP_087399671.1:0.01379,WP_087242317.1:0.06257):0.01777[0.271]):0.02313[0.365]):0.07209[0.971]):0.08559[0.944]):0.11538[0.968],(WP_087220708.1:0.30507,(HAN95287.1:0.01075,HAI52451.1:0.00055):0.23154[1]):0.04894[0.507]):0.03986[0.869],(WP_120394503.1:0.25662,PWM62586.1:0.31739):0.01596[0.134]):0.02974[0.837]):0.06609[0.94],((WP_005939429.1:0.00054,SCJ06929.1:0.00055):0.30232[1],(WP_027107866.1:0.34519,(CDB29982.1:0.33585,RKJ82087.1:0.24821):0.09049[0.892]):0.05257[0.852]):0.02163[0.673],(((((WP_136007767.1:0.23382,((WP_136399790.1:0.21322,(((WP_071223629.1:0.08968,WP_019536796.1:0.19423):0.03067[0.64],WP_113019416.1:0.08848):0.03184[0.86],(((WP_031391901.1:0.05184,(WP_075756119.1:0.12786,WP_027399794.1:0.10321):0.01984[0.505]):0.01581[0.825],(((WP_014116124.1:0.18293,((WP_109708946.1:0.00055,PWJ51373.1:0.00054):0.10179[0.997],(WP_011458839.1:0.00055,CDX00005.1:0.00053):0.077[0.996]):0.0562[0.92]):0.03157[0.65],WP_077612342.1:0.12387):0.0236[0.715],WP_099205781.1:0.18711):0.01965[0.848]):0.0053[0.449],WP_005810590.1:0.21523):0.03067[0.884]):0.0444[0.879]):0.01746[0.307],WP_039634604.1:0.27423):0.04175[0.855]):0.09016[0.949],(((WP_006863996.1:0.00055,SDG69683.1:0.00055):0.16863[0.998],(HBI60451.1:0.00053,HBA69929.1:0.03325):0.12381[0.952]):0.13108[0.989],(WP_130180801.1:0.14088,(WP_118711674.1:0.06284,WP_008717329.1:0.07217):0.08837[0.969]):0.09221[0.974]):0.03458[0.345]):0.04351[0.892],(((WP_119362958.1:0.00055,((WP_117811535.1:0.00055,WP_048923462.1:0.00504):0.01972[0.931],((SCH84963.1:0.00055,(WP_022001072.1:0.00055,(WP_139939025.1:0.00502,WP_117481379.1:0.00502):0.00055[0]):0.00503[0.868]):0.00503[0.805],(WP_032091621.1:0.02025,((WP_106986795.1:0.00054,SCJ21085.1:0.01517):0.00507[0.832],SCG92666.1:0.00502):0.00054[0]):0.00502[0.806]):0.00656[0.768]):0.01966[0.936]):0.03557[0.925],((WP_117575288.1:0.00055,WP_118306798.1:0.005):0.00488[0.733],((((WP_118632800.1:0.00499,WP_118470332.1:0.005):0.00055[0],(WP_107029904.1:0.00055,WP_117347269.1:0.00496):0.00055[0]):0.00055[0.818],WP_117783217.1:0.005):0.00053[0.905],(WP_118535774.1:0.0203,(WP_117864375.1:0.00055,WP_117826103.1:0.00497):0.00997[0.876]):0.02537[0.954]):0.0636[1]):0.0173[0.81]):0.17977[0.997],((WP_050637406.1:0.17054,WP_028042910.1:0.21653):0.0621[0.573],((WP_087358331.1:0.15082,(WP_087243861.1:0.00055,WP_087936826.1:0.01185):0.14909[0.992]):0.17211[0.997],(WP_008790116.1:0.18433,(WP_066444297.1:0.00055,KXU52099.1:0.00055):0.17776[0.998]):0.07628[0.863]):0.04095[0.769]):0.12411[0.976]):0.10382[0.98]):0.02835[0.571],(WP_087298676.1:0.21814,(WP_029471833.1:0.04333,(WP_118454857.1:0.01045,(WP_022938746.1:0.00532,(PWM53367.1:0.00055,(HAH93636.1:0.00055,PWM53362.1:0.00054):0.00532[0.923]):0.00055[0]):0.00054[0.909]):0.01661[0.828]):0.29239[1]):0.04955[0.73]):0.04473[0.199],((PWM40518.1:0.3151,(WP_033116845.1:0.00055,(WP_116721745.1:0.00079,ALP93796.1:0.00055):0.00469[1]):0.24621[1]):0.11171[0.954],((((((((WP_075279680.1:0.06464,(WP_083526918.1:0.05596,(HBO61529.1:0.01641,WP_087352392.1:0.01072):0.03461[0.917]):0.04007[0.385]):0.151[1],(WP_019239551.1:0.15494,(WP_087430049.1:0.12432,WP_087313169.1:0.05126):0.06372[0.683]):0.06789[0.87]):0.09841[0.972],(WP_087323072.1:0.25717,(WP_102372657.1:0.15772,(CDD39580.1:0.00053,(WP_087186587.1:0.02923,(WP_019127745.1:0.00454,SCH09656.1:0.01373):0.00462[0.749]):0.00453[0.78]):0.15815[0.996]):0.06128[0.631]):0.12505[0.98]):0.15108[0.97],(PWM00307.1:0.25646,(WP_087171322.1:0.52931,(SCJ61234.1:0.00054,WP_105203591.1:0.00934):0.3624[0.998]):0.16785[0.958]):0.08744[0.573]):0.11692[0.88],((WP_066860356.1:0.14314,(WP_120427857.1:0.30268,(CDD28995.1:0.09962,CCX37660.1:0.11268):0.19948[0.996]):0.05115[0.357]):0.24047[0.999],((((WP_093988236.1:0.39738,(PWM47845.1:0.39343,((WP_077071592.1:0.28512,PWL89594.1:0.63114):0.20282[0.967],(WP_087364358.1:0.48277,(WP_118428599.1:0.00648,WP_118747528.1:0.05795):0.657[1]):0.13753[0.808]):0.07185[0.729]):0.09895[0.915]):0.07193[0.854],WP_022133673.1:0.47055):0.06102[0.843],((((WP_057520026.1:0.00054,(WP_087053122.1:0.0052,WP_043015299.1:0.00055):0.04318[0.95]):0.60087[1],((WP_027129149.1:0.40946,(((WP_057817874.1:0.00055,KRL14738.1:0.00054):0.21177[0.987],(KRM27514.1:0.05577,(((EDY97848.1:0.00054,(WP_005717254.1:0.00055,(EHJ24472.1:0.00054,(EHJ29032.1:0.00525,WP_020751965.1:0.00055):0.00054[1]):0.01287[0.918]):0.00054[0.913]):0.00054[0],(CDN23547.1:0.00054,(((WP_049173317.1:0.02139,WP_032953333.1:0.0053):0.00051[0.318],WP_033571533.1:0.01611):0.00055[0],WP_039141032.1:0.00055):0.00053[0.978]):0.00514[0.895]):0.00054[0.866],((ASY47799.1:0.00054,WP_064612349.1:0.0053):0.00054[0.018],WP_070641648.1:0.00534):0.00055[0.412]):0.08784[0.843]):0.11639[0.641]):0.5611[1],(WP_026655067.1:0.3741,(OKZ91118.1:0.64117,CCZ94836.1:0.67718):0.12322[0.682]):0.0543[0.693]):0.09187[0.847]):0.06125[0.837],(WP_089703243.1:0.47393,(WP_117516750.1:0.03101,WP_117454787.1:0.00055):0.4143[1]):0.12236[0.914]):0.06136[0.672]):0.01417[0.626],((WP_008698604.1:0.03549,(WP_005950027.1:0.00055,VEH40348.1:0.14954):0.06299[0.98]):0.00952[0.22],WP_096401564.1:0.04695):0.32598[1]):0.07139[0.784],RKJ35852.1:0.64542):0.05585[0.799]):0.02552[0.822],((((TEB05596.1:0.29367,(WP_019555566.1:0.01703,WP_091833211.1:0.02292):0.24318[0.999]):0.09036[0.703],(WP_087234172.1:0.34374,CCZ19785.1:0.33565):0.13702[0.868]):0.0834[0.875],((WP_072745509.1:0.19885,(((WP_015358032.1:0.03173,WP_073026768.1:0.04935):0.05098[0.929],(WP_003515883.1:0.07306,WP_073024823.1:0.1647):0.025[0.82]):0.02976[0.715],(((AWK53000.1:0.06825,(HCJ56987.1:0.09618,((((OAA92599.1:0.00478,WP_063601538.1:0.00055):0.01925[0.948],(WP_029169904.1:0.00055,(AGY75633.1:0.00055,ADK16540.1:0.00055):0.00479[0.876]):0.00491[0.731]):0.00495[0.786],((WP_122057883.1:0.0103,(OBR92059.1:0.00055,WP_065078834.1:0.00055):0.01488[0.91]):0.00483[0.656],(OAA84809.1:0.00055,WP_063556235.1:0.00055):0.03502[0.99]):0.00927[0.873]):0.00288[0.694],WP_127724143.1:0.01702):0.1125[0.998]):0.03894[0.942]):0.0366[0.917],(WP_106010929.1:0.07341,((WP_047001181.1:0.08647,WP_084114177.1:0.08079):0.03591[0.908],WP_119415746.1:0.14876):0.02871[0.505]):0.01451[0.822]):0.01436[0.692],(WP_022748374.1:0.00054,(WP_077394970.1:0.01037,WP_077863772.1:0.00514):0.00482[0.884]):0.07638[0.989]):0.04349[0.925]):0.12743[0.976]):0.10329[0.968],(WP_007920348.1:0.32126,((WP_137696921.1:0.11811,(WP_040758703.1:0.00055,EGD48087.1:0.00542):0.10687[0.984]):0.16829[0.99],(WP_020815554.1:0.20386,WP_054875470.1:0.2902):0.05072[0.371]):0.07022[0.874]):0.09714[0.953]):0.09612[0.954]):0.10122[0.852],((((((WP_028976940.1:0.00055,WP_028983923.1:0.00541):0.05351[0.971],(GAY76150.1:0.02484,(WP_128165983.1:0.00055,WP_010026008.1:0.00552):0.00054[0.992]):0.0341[0.894]):0.10798[0.964],(WP_093673198.1:0.08586,((WP_100489651.1:0.09721,WP_135347951.1:0.09256):0.06651[0.921],(WP_129930442.1:0.32344,WP_023510681.1:0.10201):0.02775[0.05]):0.08973[0.972]):0.09806[0.946]):0.20339[0.99],((WP_077848870.1:0.00055,OOM74531.1:0.00518):0.19529[0.995],(WP_122628257.1:0.23077,WP_125003507.1:0.17611):0.0861[0.904]):0.14351[0.977]):0.06076[0.064],((((HBI71661.1:1.02637,((WP_008826595.1:0.39171,(((WP_074641542.1:0.06918,(WP_022932271.1:0.03511,(WP_074641692.1:0.03855,WP_074933321.1:0.04907):0.02678[0.644]):0.07562[0.948]):0.15116[0.995],(HAV90397.1:0.00055,WP_078765766.1:0.00503):0.21919[1]):0.06387[0.673],((WP_109644875.1:0.23667,((WP_028512564.1:0.15264,WP_066537248.1:0.58684):0.16029[0.958],WP_078765226.1:0.29384):0.10314[0.763]):0.1713[0.991],((((WP_026668263.1:0.00055,WP_092337654.1:0.00602):0.17156[0.999],(WP_093955798.1:0.09734,(WP_084097048.1:0.00055,SMC88375.1:0.00055):0.14305[0.998]):0.07195[0.935]):0.08312[0.964],(WP_087168840.1:0.01535,(WP_138373591.1:0.00055,WP_118636896.1:0.01364):0.04591[0.876]):0.26879[1]):0.01187[0.003],WP_016281230.1:0.20492):0.02741[0.755]):0.03315[0.368]):0.29992[0.988]):0.39739[0.998],((((WP_083874814.1:0.67764,((WP_077963377.1:0.32106,WP_065776645.1:0.17862):0.13859[0.874],(WP_068407486.1:0.39058,(WP_065785453.1:0.25299,(WP_083893636.1:0.22509,WP_092988517.1:0.28631):0.06816[0.87]):0.18283[0.963]):0.1473[0.624]):0.50144[0.992]):0.47543[0.987],(WP_106767819.1:1.06057,(((WP_010899812.1:0.22721,(WP_035344500.1:0.37715,((((WP_035663414.1:0.16908,(WP_013490566.1:0.23804,(WP_134382522.1:0.1713,(WP_041121231.1:0.00055,KIL53546.1:0.00477):0.14599[0.991]):0.11905[0.955]):0.05633[0.681]):0.04394[0.878],(WP_034630886.1:0.08631,WP_088102838.1:0.03699):0.04667[0.952]):0.02506[0.611],((WP_026587203.1:0.11081,WP_048355610.1:0.06824):0.13639[0.995],((GAF21642.1:0.07698,((WP_134258790.1:0.00687,(WP_124741112.1:0.0174,WP_055736606.1:0.01178):0.0098[0.266]):0.00835[0.817],(WP_095149389.1:0.00055,WP_038475949.1:0.0096):0.00417[0.731]):0.08302[0.975]):0.14889[0.989],WP_078552088.1:0.29831):0.03797[0.677]):0.02992[0.843]):0.00675[0.071],(WP_012961119.1:0.08205,(((WP_010649956.1:0.05743,(WP_093277106.1:0.08546,((WP_093495738.1:0.02898,WP_093496337.1:0.08439):0.03931[0.951],(WP_053583181.1:0.02913,WP_100798344.1:0.02751):0.01779[0.847]):0.00877[0.602]):0.00741[0.738]):0.03053[0.967],(((WP_059172202.1:0.06406,WP_053368075.1:0.1384):0.24513[1],(WP_114354574.1:0.00055,RCW62587.1:0.00488):0.12419[0.995]):0.04027[0.356],WP_078410732.1:0.08181):0.00438[0.673]):0.01739[0.887],(WP_078393468.1:0.15407,WP_071388250.1:0.01683):0.06531[0.979]):0.0079[0.684]):0.0329[0.913]):0.09305[0.961]):0.06994[0.676]):0.32717[0.999],((PSN98416.1:0.00055,PSN91533.1:0.00055):0.88853[1],(WP_134373755.1:0.50578,((WP_127491959.1:0.28719,((WP_056608149.1:0.36986,(((WP_090673885.1:0.00055,SCW66671.1:0.00053):0.12122[0.997],(WP_079420581.1:0.11406,WP_068775308.1:0.07058):0.04164[0.898]):0.04273[0.892],(WP_062323513.1:0.16953,WP_029198780.1:0.20199):0.01566[0.583]):0.05665[0.777]):0.0738[0.919],((((((WP_071353127.1:0.27384,(WP_088072653.1:0.22781,(WP_073198800.1:0.03914,WP_058308218.1:0.02754):0.30857[1]):0.10916[0.788]):0.04766[0.838],WP_101645196.1:0.2734):0.05228[0.836],(((WP_031538232.1:0.1317,WP_090639163.1:0.12082):0.04889[0.923],((WP_014823608.1:0.01678,(WP_008403976.1:0.01277,WP_087616464.1:0.02482):0.02626[0.128]):0.15743[0.999],(WP_126407286.1:0.10702,WP_101551878.1:0.05704):0.2332[0.999]):0.04897[0.235]):0.03258[0.787],(WP_098429239.1:0.19743,(WP_095300686.1:0.13466,(SFL98535.1:0.00055,WP_091484085.1:0.00055):0.19417[1]):0.02386[0.487]):0.02431[0.807]):0.07746[0.967]):0.03235[0.089],((WP_042412059.1:0.0056,(WP_043905197.1:0.00055,WP_097354665.1:0.00463):0.03192[0.985]):0.02748[0.88],((((WP_066232106.1:0.02302,(WP_013146031.1:0.00915,WP_013523201.1:0.00054):0.01917[0.924]):0.00922[0.287],(WP_014195200.1:0.00055,AKU27432.1:0.00055):0.00421[0.916]):0.00055[1],WP_063192234.1:0.00463):0.05944[0.939],WP_006319683.1:0.22564):0.13403[0.989]):0.1009[0.993]):0.03298[0.804],WP_093214755.1:0.25256):0.04721[0.88],(WP_131016995.1:0.21557,(WP_066400134.1:0.10793,(WP_137789148.1:0.15274,WP_118156246.1:0.09264):0.04101[0.679]):0.3094[1]):0.07933[0.777]):0.05963[0.88]):0.07074[0.889]):0.09109[0.923],(WP_114749158.1:0.47654,((WP_090920957.1:0.15745,WP_111271140.1:0.15385):0.09958[0.735],(WP_090782587.1:0.16349,WP_105410145.1:0.31725):0.16396[0.979]):0.11645[0.929]):0.25175[0.992]):0.08735[0.88]):0.05391[0.794]):0.06243[0.826]):0.10716[0.597],(WP_136779272.1:0.49464,((((((WP_094596051.1:0.05558,(WP_116232520.1:0.00055,(WP_076169176.1:0.00055,WP_089546186.1:0.0147):0.00483[0.853]):0.09268[0.971]):0.22617[0.995],(WP_020619270.1:0.16586,(WP_132313179.1:0.05148,((WP_139606269.1:0.06721,((WP_133582102.1:0.0049,TDQ34590.1:0.00055):0.23184[1],((WP_047910705.1:0.00054,GAK39125.1:0.00458):0.01595[0.803],(WP_090724377.1:0.02108,WP_076314093.1:0.02386):0.05934[0.978]):0.19531[0.999]):0.05349[0.899]):0.05252[0.933],WP_057305257.1:0.11036):0.02885[0.861]):0.0813[0.908]):0.32115[0.999]):0.11483[0.911],((((((WP_077570088.1:0.00055,WP_099480590.1:0.00967):0.0346[0.897],(WP_034272871.1:0.00887,(EHB63527.1:0.00485,WP_040738801.1:0.00055):0.00588[0.742]):0.06741[0.973]):0.25761[1],(WP_127493865.1:0.16833,(WP_090976166.1:0.08056,(WP_091217853.1:0.00486,SFS72744.1:0.00055):0.09649[0.984]):0.24974[0.999]):0.04872[0.038]):0.09618[0.987],(WP_089199969.1:0.20642,SMF91900.1:0.17347):0.04075[0.871]):0.00923[0.657],(WP_133236850.1:0.17624,(WP_090820874.1:0.09549,WP_054028809.1:0.15897):0.0296[0.816]):0.05053[0.932]):0.03226[0.602],(((((WP_064563289.1:0.02797,(WP_058299956.1:0.00055,SCC34265.1:0.00055):0.03768[0.93]):0.26656[1],WP_066198950.1:0.32385):0.05132[0.474],(WP_100359118.1:0.11926,(WP_133313694.1:0.0908,(WP_119794211.1:0.04248,(GAC43700.1:0.00511,WP_042229116.1:0.00055):0.05918[0.983]):0.04963[0.902]):0.06452[0.949]):0.02437[0.366]):0.01937[0.254],(WP_078431524.1:0.01944,WP_026560914.1:0.01597):0.17294[1]):0.01709[0.6],(WP_133376772.1:0.24164,WP_121445560.1:0.30244):0.07523[0.923]):0.12118[0.995]):0.06426[0.727]):0.06024[0.137],(WP_068699436.1:0.36718,(WP_014370378.1:0.01139,WP_013919663.1:0.0023):0.36483[1]):0.07943[0.751]):0.12629[0.988],(((WP_066141224.1:0.30142,(WP_101582228.1:0.18153,(WP_078382606.1:0.15668,(WP_098932603.1:0.12348,(WP_051633475.1:0.07909,(WP_098932694.1:0.01871,WP_088089800.1:0.03751):0.0144[0.261]):0.04152[0.934]):0.02977[0.299]):0.04859[0.871]):0.054[0.23]):0.11537[0.986],((WP_042408337.1:0.00767,(WP_061578943.1:0.00471,(WP_081160456.1:0.00055,WP_017437823.1:0.0047):0.00055[0]):0.00651[0.781]):0.22553[0.999],WP_078498225.1:0.39564):0.05066[0.84]):0.05504[0.914],(OJV96616.1:0.36277,(WP_046512979.1:0.15538,WP_066329523.1:0.18963):0.23271[0.999]):0.06845[0.807]):0.01132[0.32]):0.03032[0.414],(((WP_099362895.1:0.10209,WP_116350452.1:0.07723):0.13224[0.995],(WP_015593609.1:0.10242,(WP_088000575.1:0.07801,(WP_097976329.1:0.00055,(WP_129690094.1:0.00496,WP_098231215.1:0.00497):0.00494[0.793]):0.04699[0.953]):0.06853[0.957]):0.05564[0.885]):0.21949[0.997],((SDN09495.1:0.05418,(WP_129479158.1:0.02102,WP_061973964.1:0.02363):0.02861[0.856]):0.27353[1],((WP_047971924.1:0.08145,((WP_010191956.1:0.00648,WP_088016960.1:0.0358):0.0342[0.902],(WP_060664097.1:0.10354,WP_064100313.1:0.09396):0.02198[0.835]):0.10184[0.986]):0.19831[0.99],WP_109983769.1:0.56466):0.09684[0.874]):0.07318[0.213]):0.15149[0.968]):0.13909[0.926]):0.26519[0.97]):0.41179[0.982]):0.1613[0.513]):0.11506[0.85],(((WP_138201861.1:0.00055,WP_132339376.1:0.00412):1.396[1],((WP_062389558.1:0.03781,WP_052405970.1:0.07775):0.78762[1],((((WP_030560996.1:0.29895,(((WP_037261788.1:0.17093,(WP_054292003.1:0.07155,WP_076989417.1:0.04775):0.10366[0.977]):0.06727[0.893],(KOX18721.1:0.1187,WP_109200417.1:0.19184):0.11681[0.978]):0.17414[0.995],((WP_030085287.1:0.0318,(WP_127150755.1:0.04426,(WP_018088141.1:0.00055,(WP_109889619.1:0.01381,WP_093644196.1:0.00914):0.01362[0.89]):0.03517[0.979]):0.01054[0.721]):0.22054[0.999],((((((WP_043665953.1:0.10964,((WP_086762997.1:0.0593,(WP_033526236.1:0.04474,(WP_086800791.1:0.01034,(WP_086786867.1:0.00911,(WP_045555658.1:0.00456,WP_093789006.1:0.00055):0.00055[0.925]):0.008[0.54]):0.02827[0.933]):0.02786[0.805]):0.10641[0.996],(WP_053749913.1:0.07666,(((((WP_097260132.1:0.01073,WP_059197031.1:0.04094):0.01172[0.825],(WP_126270094.1:0.01831,WP_079310308.1:0.03135):0.00429[0.383]):0.07316[0.999],(WP_124445302.1:0.03279,WP_095756295.1:0.04728):0.0849[0.998]):0.00923[0.422],(WP_046259288.1:0.07855,(WP_030613825.1:0.03944,((WP_123987105.1:0.03272,WP_020118035.1:0.00825):0.01103[0.868],(WP_059208841.1:0.02165,(WP_057611478.1:0.01327,WP_062048669.1:0.00055):0.01307[0.913]):0.02363[0.948]):0.02714[0.933]):0.00634[0.422]):0.02532[0.944]):0.01412[0.466],((WP_128429667.1:0.04416,WP_062697422.1:0.03495):0.02146[0.8],((WP_093744726.1:0.0044,WP_093867434.1:0.0148):0.11151[0.999],WP_126397980.1:0.07296):0.02053[0.649]):0.08454[0.995]):0.01247[0.084]):0.04215[0.781]):0.02611[0.316]):0.01483[0.524],WP_103842030.1:0.13401):0.02026[0.233],(WP_033319734.1:0.14715,WP_055610459.1:0.10103):0.05157[0.948]):0.029[0.872],((((((WP_017949347.1:0.03884,WP_114057333.1:0.08003):0.01076[0.848],WP_043227590.1:0.01394):0.03163[0.954],(WP_031139445.1:0.0044,WP_031154433.1:0.00459):0.04468[0.989]):0.00807[0.085],WP_007263404.1:0.03324):0.04053[0.954],(WP_100603756.1:0.11643,WP_089505915.1:0.09008):0.0157[0.588]):0.01968[0.804],((((AIA00872.1:0.0042,WP_038516392.1:0.00053):0.00422[0.826],(WP_078486551.1:0.00421,AKA01445.1:0.00055):0.00421[0.851]):0.00055[0.502],WP_044371850.1:0.00053):0.09424[0.999],WP_031055803.1:0.08781):0.02217[0.08]):0.10571[0.997]):0.01668[0.845],((ANZ18822.1:0.01709,(AJC58502.1:0.00055,SHK73632.1:0.01735):0.03341[0.902]):0.1985[1],((KFG71944.1:0.00053,WP_043383889.1:0.00471):0.1187[1],(((WP_064537173.1:0.128,((RPF31593.1:0.0045,WP_123970306.1:0.00054):0.05409[0.991],(((((WP_137969830.1:0.00054,(GDY40421.1:0.00055,BBJ46026.1:0.00406):0.00405[0.857]):0.01231[0.958],(WP_093470843.1:0.00054,(SED45743.1:0.00405,(AEM85140.1:0.00382,WP_043239801.1:0.00054):0.05066[0.995]):0.00054[0.416]):0.00054[0.371]):0.01189[0.891],((WP_059143948.1:0.00419,(WP_125757438.1:0.00427,WP_086708881.1:0.00055):0.00054[0.57]):0.01709[0.965],(WP_119994867.1:0.00387,WP_078647834.1:0.00803):0.0436[0.992]):0.00055[0.354]):0.02407[0.912],(WP_131560516.1:0.04422,(OSY48122.1:0.04683,PNG95528.1:0.05478):0.0243[0.919]):0.01292[0.797]):0.07423[0.999],(((((POM23752.1:0.00054,WP_103564580.1:0.00439):0.05982[0.994],(((WP_085574928.1:0.04867,WP_073931042.1:0.02421):0.05512[0.983],(WP_127829197.1:0.02171,WP_078079534.1:0.0533):0.0397[0.964]):0.01596[0.569],WP_125744163.1:0.06654):0.02173[0.886]):0.00726[0.759],(((WP_037868591.1:0.09038,WP_043262774.1:0.06573):0.00931[0.103],(((WP_030991394.1:0.04753,WP_110943741.1:0.10475):0.00855[0.726],(WP_130797864.1:0.09329,WP_020272298.1:0.03226):0.01712[0.783]):0.01493[0.838],(WP_134036648.1:0.00055,TDT27913.1:0.00055):0.0373[0.974]):0.03197[0.944]):0.019[0.887],(((WP_129296773.1:0.08313,(WP_097256699.1:0.00425,WP_101416472.1:0.00055):0.01512[0.862]):0.04061[0.985],WP_103883623.1:0.12137):0.00953[0.582],((WP_031225646.1:0.00055,EST26957.1:0.00055):0.05396[0.994],(WP_037724401.1:0.00427,WP_067017059.1:0.0169):0.01033[0.801]):0.03753[0.972]):0.00642[0.326]):0.01877[0.884]):0.03079[0.957],(WP_129798032.1:0.017,(OMI40836.1:0.09605,(WP_044566819.1:0.02417,(WP_020865476.1:0.02865,(EXU61941.1:0.03355,WP_086883138.1:0.00054):0.03644[0.98]):0.00595[0.164]):0.04456[0.991]):0.00054[0.852]):0.00629[0.739]):0.0136[0.855],(WP_060950393.1:0.04362,((WP_135339108.1:0.02743,((ALO91570.1:0.00414,WP_058083671.1:0.00055):0.01751[0.957],(WP_014670491.1:0.00419,WP_059263475.1:0.00054):0.00368[0.885]):0.01699[0.923]):0.00861[0.332],(WP_027758468.1:0.00841,WP_067966613.1:0.09601):0.01002[0.509]):0.02035[0.874]):0.02542[0.949]):0.01804[0.803]):0.01653[0.52]):0.03007[0.896]):0.03359[0.914],WP_086819895.1:0.2462):0.03028[0.909],((GEB55860.1:0.00479,WP_055639564.1:0.00055):0.15323[1],(WP_018106006.1:0.11513,(WP_018518104.1:0.01074,(WP_093708782.1:0.00962,WP_132901876.1:0.00459):0.0279[0.957]):0.02407[0.576]):0.16085[0.999]):0.03608[0.848]):0.00848[0.413]):0.01574[0.216]):0.03381[0.929]):0.00075[0.052],((WP_028435795.1:0.15322,(OEV30843.1:0.00055,WP_070011933.1:0.00471):0.11306[0.999]):0.04514[0.937],WP_055522820.1:0.27107):0.01559[0.356]):0.03099[0.734]):0.10296[0.97]):0.06178[0.256]):0.12171[0.713],(WP_102810069.1:0.3453,WP_109827658.1:0.4202):0.17578[0.886]):0.41817[0.996],((WP_112392297.1:0.27594,((((AOO84221.1:0.00054,WP_083269148.1:0.00406):0.19515[1],((WP_066472921.1:0.00054,KUL95281.1:0.00055):0.18091[1],WP_131855234.1:0.17528):0.03103[0.243]):0.03767[0.834],((SFC77082.1:0.00055,WP_092158041.1:0.00455):0.10231[0.982],(WP_126114349.1:0.04866,WP_129159248.1:0.10054):0.04589[0.142]):0.05977[0.824]):0.018[0.726],WP_056800739.1:0.17674):0.151[0.942]):0.28351[0.995],(WP_106398666.1:0.37208,(WP_051314410.1:0.01197,WP_051713171.1:0.00054):0.33497[0.998]):0.17504[0.963]):0.17666[0.951]):0.26998[0.983],((((MBB39790.1:0.81046,(WP_083494733.1:0.69166,(WP_092885166.1:0.06216,(WP_092653366.1:0.00055,SDS36770.1:0.00389):0.18765[0.975]):0.64315[1]):0.12408[0.656]):0.09769[0.161],((TMB62629.1:0.17738,(TMG60038.1:0.00519,TMC79870.1:0.00055):0.13311[0.947]):0.27323[0.991],HAX49626.1:0.73892):0.09502[0.401]):0.05354[0.82],((WP_112881674.1:0.05291,WP_091183349.1:0.11479):0.06488[0.91],(WP_126017480.1:0.08087,((WP_116188630.1:0.06006,WP_090643083.1:0.11976):0.00271[0.686],(WP_132488181.1:0.08588,WP_090573148.1:0.06263):0.00761[0.76]):0.0142[0.079]):0.03226[0.333]):0.5248[1]):0.06804[0.601],(XP_028479348.1:0.63103,((WP_119382737.1:0.02928,(WP_094146285.1:0.09395,WP_119435283.1:0.09809):0.03406[0.779]):0.65954[1],((WP_053773517.1:0.3631,(WP_138945405.1:0.19462,(WP_067232628.1:0.07458,(WP_076695505.1:0.05043,WP_005187568.1:0.08926):0.1253[0.998]):0.04238[0.665]):0.34633[1]):0.12646[0.946],((((((((WP_135102087.1:0.1485,(WP_134415266.1:0.08269,(WP_092342629.1:0.05549,(WP_104198488.1:0.01047,(WP_134526832.1:0.0052,WP_104191099.1:0.00055):0.00523[0.82]):0.00055[0]):0.11723[0.999]):0.0708[0.878]):0.17866[0.991],(WP_082473788.1:0.00055,KQO65164.1:0.00434):0.44168[1]):0.06986[0.117],WP_132479850.1:0.46245):0.04906[0.784],(((WP_021763185.1:0.12698,OJX72409.1:0.05565):0.0742[0.953],(WP_130982444.1:0.27662,(WP_011186852.1:0.18994,(WP_133831247.1:0.26798,WP_115697270.1:0.17354):0.03708[0.294]):0.05403[0.888]):0.09542[0.96]):0.03047[0.672],TAM67580.1:0.39262):0.04185[0.466]):0.12031[0.95],(WP_018780253.1:0.60146,WP_133207010.1:0.5997):0.0551[0.249]):0.07292[0.522],((WP_053817443.1:0.00055,(WP_012076470.1:0.00528,WP_124083021.1:0.01061):0.00491[0.899]):0.21318[0.997],(WP_099763530.1:0.04583,WP_052140598.1:0.01017):0.47461[1]):0.14559[0.942]):0.02409[0.094],((ARC57363.1:0.00055,WP_119870243.1:0.00055):0.32162[1],WP_012725110.1:0.43748):0.12455[0.919]):0.0354[0.401],((WP_055898542.1:0.10522,((WP_089914380.1:0.05661,(WP_018189564.1:0.01039,(WP_020075796.1:0.01039,WP_089880388.1:0.01048):0.00055[0]):0.04724[0.935]):0.14083[0.999],WP_085370525.1:0.08687):0.06473[0.736]):0.23628[1],(((WP_010533645.1:0.34799,(WP_114355501.1:0.00479,(WP_096166482.1:0.00055,WP_096196651.1:0.00503):0.00054[1]):0.27625[1]):0.19255[0.996],((WP_052848609.1:0.36232,((SDJ46248.1:0.21088,WP_116209483.1:0.33195):0.08183[0.885],(((WP_051371544.1:0.12609,(WP_052708552.1:0.00504,WP_045864264.1:0.00055):0.13931[0.998]):0.10158[0.957],((WP_123529166.1:0.07561,WP_073738882.1:0.07927):0.13007[0.998],(WP_027751563.1:0.18763,(((WP_018382006.1:0.00055,KRV48398.1:0.00055):0.11347[0.999],(WP_129771996.1:0.0705,WP_100566430.1:0.11875):0.01597[0.18]):0.02757[0.879],WP_127831641.1:0.08274):0.02317[0.531]):0.03323[0.103]):0.0883[0.933]):0.1594[0.993],(WP_042197261.1:0.24523,((KOV83724.1:0.15049,((WP_109633921.1:0.03897,(WP_086665683.1:0.1022,WP_112229876.1:0.03474):0.03381[0.828]):0.06373[0.894],(WP_089917467.1:0.11386,(SDO03653.1:0.11471,(WP_090074228.1:0.00055,WP_114773728.1:0.00439):0.09811[0.992]):0.02763[0.246]):0.09076[0.975]):0.20019[0.997]):0.06309[0.677],WP_025358091.1:0.13594):0.10462[0.95]):0.05234[0.571]):0.08535[0.932]):0.06165[0.886]):0.10365[0.929],((WP_038369972.1:0.30105,(WP_013862538.1:0.44376,(WP_111120723.1:0.00054,(WP_111011643.1:0.01817,WP_111071911.1:0.0135):0.00399[0.743]):0.4111[1]):0.10277[0.78]):0.10779[0.923],((((SPL90641.1:0.00054,WP_080036802.1:0.00055):0.13183[0.987],(WP_043617637.1:0.06682,(WP_139632575.1:0.20307,((WP_132334677.1:0.04283,WP_132638893.1:0.02137):0.03074[0.923],(WP_132512074.1:0.04904,WP_132606233.1:0.10229):0.02223[0.823]):0.1213[0.991]):0.05813[0.927]):0.08991[0.911]):0.1293[0.942],((WP_127552500.1:0.00053,BBH70149.1:0.00561):0.14873[0.983],(WP_109593901.1:0.00053,PWK47747.1:0.005):0.37544[1]):0.12028[0.947]):0.08955[0.939],(WP_041292256.1:0.00413,ABS04262.1:0.00054):0.42342[1]):0.04118[0.452]):0.05033[0.758]):0.03366[0.729]):0.06923[0.691],(WP_127048570.1:0.45855,WP_124797871.1:0.42163):0.09677[0.198]):0.05228[0.838]):0.04014[0.251]):0.06356[0.805]):0.09297[0.895]):0.06997[0.319]):0.20654[0.966]):0.08842[0.866]):0.15[0.874]):0.33029[0.97]):0.14697[0.505],((OFZ21043.1:1.04103,(((HCI80223.1:0.58233,WP_100405592.1:0.52343):0.12643[0.841],(((WP_044679570.1:0.89805,WP_101379328.1:0.61334):0.14294[0.676],(((TmrD:0.85675,(WP_031133540.1:0.45652,WP_131575152.1:0.49446):0.07229[0.54]):0.06284[0.217],TmrB:0.3939):0.06491[0.788],WP_018976131.1:0.45352):0.0987[0.864]):0.08109[0.674],(((WP_084142455.1:0.1378,(WP_106185233.1:0.00055,PRY46162.1:0.00442):0.16539[0.989]):0.34293[0.999],((((WP_136788899.1:0.45387,(WP_134713894.1:0.27314,WP_024877367.1:0.21235):0.18429[0.98]):0.14105[0.925],WP_054566493.1:0.35215):0.02782[0.521],WP_123747918.1:0.36552):0.14455[0.963],((WP_093809043.1:0.16508,(WP_073731878.1:0.08188,(WP_100047865.1:0.00055,WP_107477148.1:0.00437):0.03098[0.817]):0.19127[0.998]):0.26873[1],(WP_031511935.1:0.37363,((WP_023536516.1:0.01658,WP_069630511.1:0.00853):0.32813[1],((((WP_127360544.1:0.13475,(((WP_131568265.1:0.21002,(WP_055637213.1:0.09049,WP_067256134.1:0.11429):0.0825[0.962]):0.03754[0.724],(((((WP_055620359.1:0.01344,WP_115505172.1:0.03151):0.07548[0.997],((WP_093661788.1:0.09511,(WP_030830381.1:0.07158,(WP_085213048.1:0.00055,SMF77415.1:0.0047):0.07033[0.991]):0.04652[0.93]):0.02121[0.585],WP_138057186.1:0.08581):0.00993[0.408]):0.02924[0.914],(WP_055612751.1:0.03836,WP_055516185.1:0.0593):0.08032[0.983]):0.01244[0.799],((WP_004993889.1:0.03754,(WP_059133312.1:0.02837,WP_062697561.1:0.03543):0.00921[0.576]):0.00721[0.767],((WP_039653074.1:0.05953,(((((((WP_054236182.1:0.02611,(WP_097288308.1:0.00055,SOE33650.1:0.00055):0.01382[0.899]):0.01375[0.904],WP_075030914.1:0.00481):0.01952[0.954],(WP_097227164.1:0.00483,(WP_095857141.1:0.00484,WP_121417917.1:0.0048):0.00055[0]):0.00055[0]):0.00478[0.77],WP_101406627.1:0.04456):0.00489[0.775],WP_067382681.1:0.01467):0.00428[0.731],WP_099945681.1:0.01023):0.05807[0.988],(WP_138899277.1:0.06621,WP_067040291.1:0.03506):0.03195[0.862]):0.02689[0.303]):0.01555[0.771],((((WP_031111235.1:0.04339,WP_069930199.1:0.0652):0.0458[0.949],((WP_043729940.1:0.00055,EGX59804.1:0.00579):0.07285[0.983],WP_030877054.1:0.10373):0.03857[0.592]):0.01768[0.794],(WP_030597013.1:0.0251,(WP_126399033.1:0.02409,(WP_093910291.1:0.00055,SDP23346.1:0.00616):0.02145[0.925]):0.01585[0.719]):0.02515[0.924]):0.00054[0.798],(WP_114250302.1:0.13589,WP_099506737.1:0.04187):0.005[0.492]):0.02081[0.936]):0.00906[0.787]):0.01999[0.907]):0.00475[0.703],(WP_019711127.1:0.00707,WP_043460627.1:0.01836):0.10779[1]):0.03822[0.954]):0.01815[0.82],(((WP_055701758.1:0.01442,WP_069884238.1:0.0051):0.1785[1],(((WP_123758978.1:0.03443,(WP_020137018.1:0.03438,(WP_062240657.1:0.00533,WP_062026525.1:0.0055):0.01163[0.849]):0.04885[0.972]):0.0404[0.953],(WP_007380116.1:0.04967,((WP_059210772.1:0.00564,WP_062050546.1:0.03697):0.0189[0.917],(WP_069758813.1:0.01981,WP_057617825.1:0.04455):0.01041[0.726]):0.03142[0.927]):0.02349[0.788]):0.03303[0.839],WP_117215145.1:0.36708):0.03735[0.892]):0.00733[0.754],((WP_037855618.1:0.17304,(WP_073812584.1:0.29392,(WP_086728679.1:0.10196,(WP_064537054.1:0.03036,(WP_037890672.1:0.00054,WP_018567739.1:0.00451):0.03747[0.933]):0.09894[0.989]):0.05695[0.929]):0.03655[0.836]):0.03225[0.84],((WP_046709380.1:0.0265,WP_086751123.1:0.05812):0.04829[0.935],(WP_033531839.1:0.05337,((WP_060884318.1:0.00055,WP_086787519.1:0.00055):0.0128[0.838],(WP_086805288.1:0.01279,(WP_093789784.1:0.00509,WP_045556131.1:0.00516):0.00978[0.832]):0.01747[0.887]):0.02546[0.805]):0.04375[0.909]):0.12441[0.997]):0.05781[0.955]):0.02705[0.847]):0.05387[0.948]):0.05357[0.808],(WP_003953109.1:0.00055,EFG04320.1:0.00428):0.30403[1]):0.04434[0.646],WP_051262153.1:0.30409):0.01741[0.372],((WP_067082041.1:0.03407,WP_085575196.1:0.02215):0.12182[0.999],(WP_037691267.1:0.15133,WP_014180290.1:0.25151):0.02683[0.84]):0.03639[0.904]):0.04057[0.835]):0.05312[0.854]):0.02678[0.116]):0.21152[0.998]):0.06103[0.829]):0.13394[0.923],(((WP_073829823.1:0.01,((WP_069088181.1:0.03054,(WP_043324667.1:0.00054,WP_064446203.1:0.00482):0.02407[0.797]):0.06552[0.993],((WP_135239800.1:0.01311,(WP_013477085.1:0.01663,(WP_013285920.1:0.00055,WP_123110386.1:0.00414):0.00054[0.886]):0.03429[0.994]):0.0136[0.871],(WP_128137488.1:0.02834,(WP_091427244.1:0.01399,WP_121683962.1:0.01534):0.00452[0.322]):0.01173[0.609]):0.00087[0.263]):0.02149[0.899]):0.01096[0.776],(WP_116511963.1:0.00055,AXO38119.1:0.00055):0.00054[0.986]):0.4846[1],(WP_068024830.1:0.17972,((WP_109178794.1:0.02085,(WP_032783593.1:0.01023,WP_098898646.1:0.03305):0.00525[0.744]):0.01023[0.902],OSC73066.1:0.00054):0.33484[0.994]):0.43538[0.999]):0.15227[0.934]):0.28318[0.978]):0.18236[0.954]):0.20267[0.937],((WP_073621673.1:0.12744,(WP_096676160.1:0.08579,WP_051206691.1:0.06002):0.17939[0.98]):0.5865[1],(PYQ67038.1:0.44699,PYQ28525.1:0.36829):0.21165[0.957]):0.16217[0.841]):0.49233[0.994]):0.16497[0.864],(((((WP_137973198.1:0.1158,WP_108106398.1:0.27364):0.1824[0.989],((AXY40439.1:0.10573,(WP_071883763.1:0.00055,KII05064.1:0.00053):0.00055[0.959]):0.21381[1],(AMP54118.1:0.19029,(WP_052905207.1:0.00055,(EAA8537079.1:0.00055,EAA2172449.1:0.00055):0.00053[0.994]):0.18347[0.999]):0.05793[0.847]):0.04639[0.833]):0.06727[0.889],((WP_135484108.1:0.15871,((WP_122108178.1:0.10717,WP_110683523.1:0.04223):0.30885[1],(APR78856.1:0.1363,AMP55763.1:0.09013):0.03138[0.659]):0.01714[0.426]):0.04898[0.888],(WP_126798098.1:0.15921,PVW71212.1:0.14123):0.21631[1]):0.04391[0.522]):0.12513[0.912],(NTP:0.4071,(WP_133254271.1:0.00055,RAK52684.1:0.00055):0.54965[1]):0.04747[0.59]):0.61545[1],((PKP07413.1:0.683,((EKD88810.1:0.02666,(PKN99116.1:0.0659,PKO02524.1:0.03533):0.01342[0.662]):0.11472[0.905],(PID87002.1:0.26387,HAE59719.1:0.14245):0.14894[0.93]):0.15204[0.921]):0.16927[0.952],((RME47739.1:0.38624,OQY45606.1:0.76499):0.10675[0.039],WP_054742643.1:0.8788):0.06477[0.151]):0.11939[0.882]):0.28942[0.968]):0.07596[0.692]):0.18373[0.938]):0.10399[0.828],(((((((((aac_6_-29b:0.00054,aac_6_-29a:0.02894):0.70294[0.991],(((aac_6_-Iak:0.06041,(aac_6_-Iz:0.02415,aac_6_-Iz:0.00054):0.0766[0.941]):0.3918[0.999],((aac_6_-Ic:0.51018,aac_6_-Iag:0.41828):0.08282[0.729],(aac_6_-Iad:1.03004,((aac_6_-Iaa:0.34903,aac_6_-If:0.24531):0.1972[0.949],((aac_6_-Ig:0.0921,aac_6_-Ik:0.05888):0.09508[0.94],(((aac_6_-Iw:0.06011,aac_6_-Ir:0.13767):0.03388[0.873],(((aac_6_-Ih:0.00054,aac_6_-Ih:0.0126):0.00593[0.736],(aac_6_-Iv:0.03878,aac_6_-It:0.05246):0.01354[0.873]):0.05422[0.972],(aac_6_-Iu:0.02664,(aac_6_-Is:0.03363,aac_6_-Ix:0.05579):0.00625[0.374]):0.04586[0.949]):0.0235[0.858]):0.02877[0.124],aac_6_-Ij:0.09457):0.11371[0.966]):0.3068[0.997]):0.12921[0.889]):0.04441[0.668]):0.12353[0.894]):0.17661[0.498],aac_6_-Il:0.5058):0.20966[0.122]):0.87694[0.998],(((aac_6_-Iid:0.16863,aac_6_-Iih:0.07018):0.43472[0.865],((((aac_6_-I30:0.02168,aac_6_-33:0.04358):0.2138[0.999],(aac_6_-Iq:0.04131,(aac_6_-Ip:0.04717,aac_6_-Iaf:0.01692):0.02286[0.353]):0.17936[0.998]):0.06965[0.845],(aac_6_-Iaj:0.20439,(aac_6_-Ia:0,aac_6_-Ia:0):0.20265[1]):0.09245[0.902]):0.00837[0.559],((aac_6_-Iae:0.11285,aac_6_-Iai:0.08969):0.27706[1],aacA43:0.38677):0.08489[0.85]):0.59316[0.963]):1.07804[0.985],((((aac_6_-IIc:0.13235,(aac_6_-32:0.08881,aac_6_-IIa:0.07081):0.02981[0.025]):0.04374[0.817],((aac_6_-31:0.07524,(aac_3_-Ib-aac_6_-Ib:0.04126,(aac_6_-Ib-11:0.01292,(((aac_6_-Ib-Suzhou:0.00544,(aac_6_-Ib3:0.00055,((aac_6_Ib-cr:0.00055,aac_6_Ib-cr:0.00055):0.01742[0.887],ant_3_-Ih-aac_6_-IId:0.10239):0.08645[0.415]):0.00054[0]):0.00054[0.405],(1:0.01367,(aac_6_-Ib:0.00054,aac_6_-30-aac_6_-Ib:0.16189):0.00053[0.035]):0.02938[0.885]):0.13574[0.887],aac_6_-Ib-Hangzhou:0.00527):0.00054[0.687]):0.12755[0.966]):0.08796[0.993]):0.03877[0.578],aac_6_-IIb:0.34608):0.00428[0.106]):0.9467[0.998],((aac_3_-Ia:0.21989,aac_3_-If:0.06958):0.01224[0.735],(aac_3_-Ib:0.02785,((aac_3_-Ih:0.23721,aac_3_-Ii:0.34659):0.14884[0.949],((aac_3_-Id:0.23656,aac_3_-Ig:0.27821):0.21862[0.977],aac_3_-Ic:0.25937):0.0758[0.198]):0.28363[0.998]):0.01345[0.779]):0.25177[0.906]):0.39188[0.885],(spc:0.74897,(aadA14:0.36069,((aadA4:0.02485,aadA5:0.0221):0.26997[1],(aadA9:0.24089,(((aadA7:0.00336,aadA7:0.00055):0.13775[1],((aadA11:0.01255,(aadA6:0.00055,aadA10:0.03053):0.00322[0.713]):0.05117[0.998],(aadA16:0.05103,aadA10:0.08958):0.01262[0.529]):0.01616[0.827]):0.08005[0.983],((aadA13:0.00729,aadA13:0.00305):0.07008[0.997],(aadA11:0.03517,(aadA24:0.03696,(((aadA23:0.00055,(aadA1:0.00055,(aadA22:0.00342,aadA21:0.00341):0.00055[0]):0.00055[1]):0.00489[0.862],((aadA15:0.00054,(aadA12:0.00683,aadA17:0.01402):0.02456[0.994]):0.0459[0.945],(ant_3_-Ia:0.00055,(aadA1:0.00055,(aadA1:0.00055,(aadA1b:0,aadA1:0):0.00342[1]):0.00055[0]):0.00054[0]):0.00054[0.534]):0.02607[0.988]):0.02409[0.937],(((aadA3:0.00349,(aadA2:0.00055,aadA2:0.00055):0.01509[0.947]):0.03006[0.995],aadA8b:0.00054):0.00347[0.734],aadA8:0.01066):0.03002[0.981]):0.01102[0.83]):0.00711[0.151]):0.02825[0.909]):0.07924[0.979]):0.19751[0.998]):0.05437[0.261]):0.14209[0.945]):0.14078[0.758]):1.17468[1]):0.32831[0.226]):0.51452[0.266]):0.25985[0.682],(aac_2_-Ia:0.68791,((aac_2_-Ic:0.08761,aac_2_-Ie:0.13846):0.14912[0.98],(aac_2_-Ib:0.09112,aac_2_-Id:0.20319):0.04874[0.826]):0.35407[0.935]):0.71731[0.98]):0.17044[0.719],(ant_2_-Ia:0.00054,((((((((ant_2_-Ia:0.00577,ant_2_-Ia:0.00574):0.00055[0],ant_2_-Ia:0.0115):0.00055[0],(ant_2_-Ia:0.00561,ant_2_-Ia:0.00563):0.00054[1]):0.00055[0],ant_2_-Ia:0.00575):0.00055[0],ant_2_-Ia:0.00574):0.00055[0],ant_2_-Ia:0.00055):0.00055[0],ant_2_-Ia:0.00575):0.00055[0],(ant_2_-Ia:0.01742,(((((ant_2_-Ia:0.01144,ant_2_-Ia:0.01152):0.00055[0.877],ant_2_-Ia:0.00573):0.00055[0],ant_2_-Ia:0.00055):0.00054[0],ant_2_-Ia:0.00574):0.00575[0.892],((ant_2_-Ia:0.00055,ant_2_-Ia:0.00574):0.00055[0],ant_2_-Ia:0.01139):0.00055[0]):0.00572[0.775]):0.01157[0.888]):0.01679[0.789]):1.44186[1]):0.22503[0.705],kamB:1.39584):0.05544[0.151],(aph_9_-Ib:1.82912,((aph_7_-Ia:1.35229,((aph_9_-Ia:0.01236,aph_9_-Ia:0.18287):1.41083[1],((((aph_3_-Id:0.23721,(aph_3_-Ib:0.26508,(((((aph_3_-Ia:0.00055,aph_3_-Ia:0.00055):0.00055[0],aph_3_-Ia:0.01256):0.00627[0.914],aph_3_-Ia:0.0031):0.00312[0.756],((aph_3_-Ia:0.00311,(aph_3_-Ia:0.0132,aph_3_-Ia:0.00928):0.00257[0.742]):0.00055[0],(aph_3_-Ia:0.00055,aph_3_-Ia:0.00306):0.00625[0.933]):0.00312[0.793]):0.00252[0.087],aph_3_-Ia:0.00685):0.2989[1]):0.03045[0.559]):0.45467[1],((aph_3_-Vc:0.12397,((aph_3_-Va:0.00055,aph_3_-Va:0.00326):0.05988[0.99],(aph_3_-Vb:0.00055,aph_3_-Vb:0.01978):0.09298[1]):0.02206[0.276]):0.35465[0.987],((aph_3_-Ib:0.00054,((aph_3_-Ib:0.00329,((strA:0,aph_3_-Ib:0):0.00055[1],aph_3_-Ib:0.00329):0.00054[0]):0.00055[0],aph_3_-Ib:0.00664):0.00329[0.732]):0.45625[1],(aph_3_-Ic:0.34902,(aph_3_-Ia:0.00055,(aph_3_-Ia:0.00055,aph_3_-Ia:0.00325):0.00316[0.845]):0.32788[1]):0.09547[0.581]):0.41646[1]):0.3203[0.995]):0.0958[0.845],(aph_3_-IV:0.61924,((aph_3_-IX:0.34686,(aph_3_-VIII:0.26698,((aph_3_-VI:0.00657,(aph_3_-VI:0.00649,aph_3_-VIa:0.00324):0.00314[0.774]):0.01143[0.838],(aph_3_-VIj:0.00055,aph_3_-VIb:0.0261):0.01184[0.428]):0.25037[0.998]):0.17339[0.933]):0.61082[0.999],(aph_3_-VIIa:0.57946,((aph_3_-IIIa:0.00335,aph_3_-III:0.00055):0.00055[1],(aph_3_-IIIa:0.00055,aph_3_-IIIa:0.02065):0.00292[0.509]):0.39625[0.998]):0.18818[0.736]):0.29488[0.935]):0.45197[0.994]):0.06676[0.41],(((aph_3_-IIa:0.00055,aph_3_-IIa:0.00319):0.37664[1],(aph_3_-IIb:0.00053,aph_3_-IIb:0.00623):0.36412[1]):0.21671[0.989],(aph_3_-XV:0.00855,(aph_3_-XV:0.00324,aph_3_-XV:0.00055):0.00116[0.659]):0.75775[1]):0.07093[0.144]):0.94343[0.995]):0.07812[0.221]):0.09319[0.251],aac_6_-Isa:1.76569):0.20624[0.79]):0.11689[0.783]):0.05093[0.689],((((ant_4_-Ib:0.42175,(aadD:0.00055,aadD:0.00055):0.48093[0.989]):1.09607[0.998],(aadE-Cc:0.64167,((str:0.01404,(str:0.00962,str:0.00055):0.05525[0.949]):0.33194[0.992],(aadK:0.286,((ant_6_-Ia:0.07123,(ant_6_-Ia:0.0027,ant_6_-Ia:0.00055):0.03429[0.933]):0.18747[0.998],(ant_6_-Ia:0.17329,ant_6_-Ib:0.15399):0.13672[0.991]):0.14216[0.983]):0.12874[0.755]):0.45365[0.952]):1.35857[0.997]):0.08986[0.312],(aac_6_-Ian:0.65012,(aac_6_-Im:0.33023,((aph_2_-Ia:0.00372,(aph_2_-Ia:0.00185,aac_6_-aph_2_:0.00055):0.00053[0.996]):0.09783[0.975],((aph_2_-If:0.00778,(aph_2_-If:0.04144,aph_2_-Ih:0.06823):0.01151[0.871]):0.03669[0.983],(aac_6_-aph_2_:0.01429,((aph_2_-Id:0.05046,aph_2_-Ie:0.00071):0.62966[0.998],(aph_2_-Ic:1.20723,(aph_2_-Ig:0.46737,(aph_2_-Ib:0.03437,(aph_2_-Ib:0.0025,aph_2_-Ib:0.00586):0.01156[0.748]):0.22575[0.952]):0.46124[0.991]):0.20824[0.52]):1.1405[1]):0.01494[0]):0.05838[0.885]):0.22364[0.95]):0.44699[0.941]):0.95319[0.996]):0.26468[0.708],(aac_2_-IIa:1.05305,(aac_3_-I:1.73505,(ant_4_-IIa:0.17013,ant_4_-IIb:0.24153):1.06668[0.973]):0.486[0.793]):0.35202[0.812]):0.15871[0.857]):0.10344[0.805],(((((aph_6_-Ib:0.13724,(aph_6_-Ia:0.00289,aph_6_-Ia:0.00054):0.19118[0.986]):0.64615[0.999],((aph_6_-Id:0.00281,(aph_6_-Id:0.00324,(aph_6_-Id:0.00324,(aph_6_-Id:0.00055,aph_6_-Id:0.00326):0.00055[0]):0.00054[0.561]):0.00054[1]):0.64269[0.999],(aph_3_-IIc:0.43055,aph_6_-Ic:0.44062):0.58271[0.999]):0.28434[0.78]):0.40693[0.931],(aac_3_-IVa:0.78822,((aac_3_-VIIIa:0.17738,(aac_3_-VIIa:0.09446,(aac_3_-Xa:0.18289,aac_3_-IXa:0.19146):0.02943[0.735]):0.1027[0.951]):0.2259[0.982],((aac_3_-VIa:0.35639,(aac_3_-IIb:0.11423,(aac_3_-IId:0.00498,(aac_3_-IIc:0.02041,((aac_3_-IIa:0,aac_3_-IIa:0):0.00055[1],aac_3_-IIe:0.00862):0.01436[0.96]):0.00959[0.326]):0.12259[0.99]):0.29359[1]):0.19648[0.989],(aac_3_-IIIa:0.40329,(aac_3_-IIIb:0.04228,aac_3_-IIIc:0.06661):0.47135[1]):0.07591[0.564]):0.13398[0.952]):0.29026[0.945]):0.78976[0.998]):0.24427[0.75],aph_4_-Ia:1.48285):0.22219[0.751],((fmrO:0.69942,((grmO:1.05566,(kgmB:0.36169,(grmA:0.01343,(grmB:0.06716,sgm:0.05966):0.01748[0.624]):0.23047[0.992]):0.35609[0.993]):0.12547[0.566],(((rmtH:0.32425,(rmtA:0.11565,(rmtB2:0.01296,rmtB:0.00827):0.06698[0.956]):0.09881[0.924]):0.2934[0.999],(rmtf:0.46336,(rmtG:0.40106,(rmtD:0.00573,rmtD2:0.0274):0.17735[0.921]):0.35473[0.999]):0.13955[0.803]):0.2844[0.993],(armA:0.8818,(rmtC:0.86686,rmtE:0.63615):0.12337[0.329]):0.08106[0.338]):0.13331[0.913]):0.20121[0.783]):0.88034[0.998],npmA:1.52068):0.13868[0.795]):0.15897[0.817]):0.20214[0.905]):0.51081[0.997]):0.18157[0.318]):0.16993[0.902],(WP_047754783.1:0.48723,(WP_119088502.1:0.78935,((HCS74740.1:0.06861,(WP_066539168.1:0.1387,WP_120426863.1:0.13444):0.2516[0.992]):0.85798[1],(HCM15857.1:0.42189,WP_044350661.1:0.66022):0.28839[0.941]):0.11075[0.783]):0.11909[0.182]):0.04635[0.324]):0.12712[0.909],((((WP_090087745.1:0.12426,(WP_069679728.1:0.15729,((WP_003369288.1:0.01369,(OSA92348.1:0.00055,(WP_012451533.1:0.00055,WP_100390160.1:0.00055):0.00494[0.827]):0.01655[0.911]):0.00743[0.762],(WP_105176571.1:0.00605,(WP_012425249.1:0.00618,(WP_035793451.1:0.01989,(WP_035782948.1:0.00993,WP_017354119.1:0.00055):0.00054[0]):0.00378[0.789]):0.03191[0.965]):0.03408[0.957]):0.12364[0.975]):0.12478[0.984]):0.21887[0.996],((((WP_058293450.1:0.16993,WP_125149659.1:0.10922):0.14211[0.993],((WP_045724408.1:0.02223,(WP_055206930.1:0.01073,(WP_079286641.1:0.00546,(WP_039315129.1:0.04166,(WP_077229377.1:0.00055,WP_054199943.1:0.00507):0.00055[0]):0.00472[0.75]):0.01006[0.336]):0.0264[0.821]):0.16646[0.998],(WP_055267129.1:0.08221,(SCJ59936.1:0.02267,WP_032119492.1:0.0307):0.06116[0.931]):0.18729[1]):0.0336[0.012]):0.03725[0.836],(((WP_080024245.1:0.05081,WP_002599225.1:0.04261):0.14069[0.994],((WP_057547472.1:0.09371,((((WP_057570011.1:0.00055,(WP_057541853.1:0.00055,WP_057576516.1:0.00502):0.00502[0.829]):0.00502[0.673],(WP_021129613.1:0.00055,(((WP_101508876.1:0.00502,WP_055328667.1:0.005):0.00055[0],(WP_057539629.1:0.00507,WP_057550857.1:0.00501):0.00054[0]):0.00055[0],WP_057564469.1:0.01015):0.00055[0]):0.00055[0.752]):0.00054[0.983],WP_057545064.1:0.01009):0.00483[0.86],(((WP_055333423.1:0.00491,WP_055341978.1:0.00521):0.02559[0.977],WP_057537720.1:0.00501):0.00054[0],WP_057555359.1:0.00055):0.00055[1]):0.00455[0.634]):0.00641[0.708],EPZ62554.1:0.04855):0.23485[1]):0.05491[0.568],((WP_049177740.1:0.0123,((WP_055184485.1:0.00055,(CUO77509.1:0.00495,WP_065254447.1:0.00493):0.00055[0]):0.02522[0.964],(WP_027098401.1:0.00493,(WP_099313507.1:0.00055,WP_099328240.1:0.00484):0.00055[0]):0.01507[0.901]):0.02488[0.896]):0.1958[1],(WP_024615430.1:0.14266,WP_094367405.1:0.12742):0.02375[0.779]):0.05282[0.884]):0.04485[0.542]):0.05487[0.909],((WP_024039399.1:0.00054,((OFS23499.1:0.00055,WP_083319631.1:0.00055):0.00526[0.83],(WP_002579959.1:0.00055,(KJZ83986.1:0.00263,WP_003412498.1:0.00517):0.00055[0]):0.00055[0.898]):0.00505[0.702]):0.31958[1],WP_072993639.1:0.1557):0.05558[0.256]):0.05434[0.884]):0.12291[0.959],(WP_066498126.1:0.20495,(WP_042177227.1:0.13063,(WP_051493546.1:0.03014,WP_076158114.1:0.04603):0.17832[0.991]):0.35548[1]):0.09864[0.687]):0.05278[0.272],(((WP_032076889.1:0.00054,WP_029163762.1:0.00895):0.23923[1],((WP_015615158.1:0.07258,WP_003444786.1:0.09583):0.06545[0.931],((WP_023163482.1:0.02574,WP_128748039.1:0.02302):0.1257[1],((WP_055668702.1:0.18006,(WP_066021971.1:0.29121,((WP_077857354.1:0.01596,WP_009171828.1:0.00054):0.08487[0.987],((WP_015393662.1:0.00054,WP_077364074.1:0.00505):0.18795[0.999],(WP_026888605.1:0.01642,((WP_012060144.1:0.00054,(WP_065418668.1:0.00055,WP_017208976.1:0.00055):0.0056[0.834]):0.01695[0.947],(WP_077843950.1:0.00542,WP_077838699.1:0.01098):0.00548[0.75]):0.00053[0]):0.13404[0.998]):0.03074[0.758]):0.04895[0]):0.05105[0.111]):0.03067[0.314],WP_045575501.1:0.08407):0.06681[0.969]):0.02757[0.368]):0.08077[0.947]):0.10802[0.972],((((WP_068719629.1:0.12518,(WP_041606520.1:0.00055,ACL70148.1:0.00055):0.14341[0.998]):0.11928[0.959],(HCF71066.1:0.69258,(OFZ51814.1:0.0175,OFZ35930.1:0.14351):0.44385[1]):0.06655[0.784]):0.0645[0.832],((WP_132013655.1:0.39893,WP_094899784.1:0.2209):0.07987[0.897],(WP_059053904.1:0.33582,((WP_056699204.1:0.01172,WP_128100876.1:0.05595):0.27452[1],(((WP_076311840.1:0.00054,WP_090723588.1:0.03065):0.01719[0.804],(GAK39033.1:0.01018,WP_091154109.1:0.29357):0.01061[0.827]):0.21476[1],(((OMD45333.1:0.00053,WP_083675769.1:0.00055):0.05246[0.976],(AIQ19218.1:0.00054,WP_052092182.1:0.00055):0.01392[0.82]):0.28959[1],((WP_039293899.1:0.05186,(WP_042138417.1:0.00055,WP_076243273.1:0.01105):0.02503[0.839]):0.26496[1],((EOS58460.1:0.00054,WP_036624240.1:0.00525):0.00054[0.998],(SMF69858.1:0.00055,WP_085171002.1:0.00714):0.02919[0.976]):0.18287[0.998]):0.0274[0.124]):0.02593[0.648]):0.07263[0.901]):0.08363[0.906]):0.15532[0.976]):0.05667[0.871]):0.02323[0.7],((WP_073022230.1:0.05057,WP_021803694.1:0.02991):0.20135[1],(WP_097034467.1:0.19341,WP_026476581.1:0.2559):0.14442[0.885]):0.02947[0.425]):0.01732[0.677]):0.04734[0.905]):0.06048[0.888]):0.10493[0.947],(((WP_132321299.1:0.75508,(RHK04900.1:0.01699,(WP_010748287.1:0.01977,(WP_086295811.1:0.00962,(WP_087628168.1:0.00483,(WP_086338723.1:0.0048,(WP_118215236.1:0.00055,WP_115232282.1:0.00963):0.00055[0]):0.00055[0]):0.00478[0.782]):0.0048[0.766]):0.00227[0.199]):0.45787[1]):0.13221[0.393],((WP_070792718.1:0.00758,WP_070788529.1:0.05301):0.40665[1],(WP_086348029.1:0.47197,((WP_057864492.1:0.00054,RRG03993.1:0.03202):0.29296[0.999],((WP_127825629.1:0.03034,(SYW04607.1:0.00528,(WP_071451244.1:0.00994,(WP_071437637.1:0.00498,((WP_032805697.1:0.00055,((WP_134233730.1:0.00496,WP_002822276.1:0.00055):0.00498[0.839],((EAV40011.1:0.00055,WP_071426153.1:0.00497):0.00055[0],WP_032824372.1:0.00499):0.00055[0]):0.00055[0]):0.00654[0.874],AVI94517.1:0.00494):0.00055[0]):0.00055[0.81]):0.00577[0.815]):0.07389[0.977]):0.16427[0.989],(WP_125703612.1:0.05094,WP_125707865.1:0.22875):0.10958[0.95]):0.17433[0.992]):0.11665[0.934]):0.05238[0.829]):0.17317[0.951]):0.07522[0.795],WP_138190637.1:0.33103):0.03449[0.084]):0.09218[0.807]):0.08942[0.907],(((((WP_005027786.1:0.00054,WP_009368082.1:0.02208):0.43362[1],(SCI87899.1:0.00734,(WP_003533632.1:0.00055,CDC03880.1:0.00538):0.00343[0.644]):0.28484[0.998]):0.1241[0.599],(WP_059005125.1:0.00055,WP_021659151.1:0.0247):0.38115[1]):0.05382[0.38],(((PWL62982.1:0.00055,WP_054331627.1:0.00472):0.29221[0.995],PWL43341.1:0.68795):0.06615[0.717],(WP_071422085.1:0.46911,(WP_122012649.1:0.42817,(SCJ59320.1:0.01033,WP_138295129.1:0.03695):0.21916[0.994]):0.08107[0.317]):0.13206[0.863]):0.03301[0.515]):0.04032[0.21],((HBK85820.1:0.41507,(WP_071431359.1:0.42647,(PWM50637.1:0.73521,(WP_020224203.1:0.21917,(WP_006061253.1:0.01345,WP_117894584.1:0.03984):0.08563[0.869]):0.38529[0.996]):0.10543[0.82]):0.08945[0.859]):0.10171[0.653],PWL73237.1:0.51647):0.07394[0.723]):0.06198[0.672]):0.10739[0.979]):0.02515[0.38]):0.03367[0.738]):0.09676[0.962]):0.02836[0.199],((WP_066746247.1:0.23459,(WP_087238281.1:0.35911,(WP_021749328.1:0.00054,WP_136891544.1:0.0054):0.26896[0.995]):0.19724[0.99]):0.04932[0.543],(WP_087364974.1:0.00054,(WP_087246662.1:0.00977,WP_087381616.1:0.0178):0.01999[0.828]):0.32454[1]):0.06039[0.86]):0.04459[0.866],(WP_089825064.1:0.37299,(WP_087162935.1:0.35024,(WP_070088715.1:0.23742,WP_087151309.1:0.28342):0.06158[0.408]):0.09109[0.898]):0.05921[0.842]):0.01648[0.336],((WP_087417940.1:0.00515,WP_087268039.1:0.01769):0.39259[1],(WP_102364821.1:0.39276,((WP_022355257.1:0.00848,(ERK45680.1:0.00055,WP_081683650.1:0.00055):0.06057[0.986]):0.00824[0.66],WP_087158210.1:0.00054):0.58673[1]):0.11935[0.867]):0.11695[0.934]):0.01702[0.702]):0.00776[0.674]):0.0512[0.928]);
